# Supplementary material for: Application of Mendelian randomization analysis to explore causal associations of aspirin use with bone mineral density and risk of fracture
Source: Hereditas. 2025 Jan 7;162:3. doi: 10.1186/s41065-024-00359-3 (PMC11708298; doi:10.1186/s41065-024-00359-3)
Supplement: Supplementary file 3 — Supplementary Material 3. [file 41065_2024_359_MOESM3_ESM.xlsx]

## Sheet: Sheet1
Sheet1. Summary of information on single nucleotide polymorphisms from studies included in the forward Mendelian randomisation analysis
Exposure	Outcome	SNP	effect_allele.exposure	other_allele.exposure	effect_allele.outcome	other_allele.outcome	beta.exposure	beta.outcome	eaf.exposure	eaf.outcome	remove	palindromic	ambiguous	id.outcome	chr	pos	se.outcome	samplesize.outcome	pval.outcome	outcome	originalname.outcome	outcome.deprecated	mr_keep.outcome	data_source.outcome	samplesize.exposure	pos.exposure	pval.exposure	se.exposure	chr.exposure	id.exposure	exposure	mr_keep.exposure	pval_origin.exposure	data_source.exposure	R2	F	action	SNP_index	mr_keep
Aspirin	Femoral neck bone mineral density	rs1154988	A	T	A	T	0.00474783	0.004679	0.773139	0.767621	FALSE	TRUE	FALSE	ieu-a-980	3	135925191	0.008975	49988	0.609975	Femoral neck bone mineral density	Femoral neck bone mineral density	Femoral neck bone mineral density || ||	TRUE	igd	457547	135925191	3.50002e-08	0.000860667	3	ukb-b-7137	Aspirin	TRUE	reported	igd	6.65052e-05	30.4311	2	1	TRUE
		rs1549212	T	C	T	C	-0.00410507	-0.017999	0.6262	0.563484	FALSE	FALSE	FALSE	ieu-a-980	5	166996722	0.008771	49988	0.0446612	Femoral neck bone mineral density	Femoral neck bone mineral density	Femoral neck bone mineral density || ||	TRUE	igd	457547	166996722	3.79997e-08	0.000746397	5	ukb-b-7137	Aspirin	TRUE	reported	igd	6.61054e-05	30.2482	2	1	TRUE
		rs1831733	C	T	C	T	0.0070715	-0.001201	0.478254	0.448528	FALSE	FALSE	FALSE	ieu-a-980	9	22076071	0.007654	49988	0.877931	Femoral neck bone mineral density	Femoral neck bone mineral density	Femoral neck bone mineral density || ||	TRUE	igd	457547	22076071	1.69981e-22	0.000724562	9	ukb-b-7137	Aspirin	TRUE	reported	igd	0.000208135	95.2511	2	1	TRUE
		rs35687905	C	T	C	T	0.00651547	0.004897	0.113232	0.0854415	FALSE	FALSE	FALSE	ieu-a-980	8	74826565	0.012232	49988	0.695308	Femoral neck bone mineral density	Femoral neck bone mineral density	Femoral neck bone mineral density || ||	TRUE	igd	457547	74826565	1.2e-08	0.00114428	8	ukb-b-7137	Aspirin	TRUE	reported	igd	7.08534e-05	32.4209	2	1	TRUE
		rs55730499	T	C	T	C	0.0134028	-0.002131	0.079732	0.0543357	FALSE	FALSE	FALSE	ieu-a-980	6	161005610	0.015249	49988	0.891233	Femoral neck bone mineral density	Femoral neck bone mineral density	Femoral neck bone mineral density || ||	TRUE	igd	457547	161005610	8.9002e-24	0.0013332	6	ukb-b-7137	Aspirin	TRUE	reported	igd	0.000220835	101.064	2	1	TRUE
		rs6857462	G	T	G	T	0.004951	0.008814	0.293988	0.385044	FALSE	FALSE	FALSE	ieu-a-980	4	52695704	0.008486	49988	0.309447	Femoral neck bone mineral density	Femoral neck bone mineral density	Femoral neck bone mineral density || ||	TRUE	igd	457547	52695704	6.29999e-10	0.000800917	4	ukb-b-7137	Aspirin	TRUE	reported	igd	8.35101e-05	38.2128	2	1	TRUE
		rs7214826	T	G	T	G	-0.00480121	0.003726	0.260238	0.249085	FALSE	FALSE	FALSE	ieu-a-980	17	46888574	0.008676	49988	0.674335	Femoral neck bone mineral density	Femoral neck bone mineral density	Femoral neck bone mineral density || ||	TRUE	igd	457547	46888574	5.30005e-09	0.000822365	17	ukb-b-7137	Aspirin	TRUE	reported	igd	7.44911e-05	34.0855	2	1	TRUE
		rs73015016	A	G	A	G	-0.00775455	0.002375	0.119287	0.143914	FALSE	FALSE	FALSE	ieu-a-980	19	11191300	0.011794	49988	0.843801	Femoral neck bone mineral density	Femoral neck bone mineral density	Femoral neck bone mineral density || ||	TRUE	igd	457547	11191300	3.29989e-12	0.00111348	19	ukb-b-7137	Aspirin	TRUE	reported	igd	0.00010599	48.5005	2	1	TRUE
Aspirin	Forearm bone mineral density	rs1154988	A	T	A	T	0.00474783	-0.012637	0.773139	0.767621	FALSE	TRUE	FALSE	ieu-a-977	3	135925191	0.019018	10805	0.514703	Forearm bone mineral density	Forearm bone mineral density	Forearm bone mineral density || ||	TRUE	igd	457547	135925191	3.50002e-08	0.000860667	3	ukb-b-7137	Aspirin	TRUE	reported	igd	6.65052e-05	30.4311	2	1	TRUE
		rs1549212	T	C	T	C	-0.00410507	-0.017555	0.6262	0.563484	FALSE	FALSE	FALSE	ieu-a-977	5	166996722	0.020666	10805	0.404899	Forearm bone mineral density	Forearm bone mineral density	Forearm bone mineral density || ||	TRUE	igd	457547	166996722	3.79997e-08	0.000746397	5	ukb-b-7137	Aspirin	TRUE	reported	igd	6.61054e-05	30.2482	2	1	TRUE
		rs1831733	C	T	C	T	0.0070715	-0.016791	0.478254	0.448528	FALSE	FALSE	FALSE	ieu-a-977	9	22076071	0.015948	10805	0.301888	Forearm bone mineral density	Forearm bone mineral density	Forearm bone mineral density || ||	TRUE	igd	457547	22076071	1.69981e-22	0.000724562	9	ukb-b-7137	Aspirin	TRUE	reported	igd	0.000208135	95.2511	2	1	TRUE
		rs35687905	C	T	C	T	0.00651547	-0.011514	0.113232	0.0854415	FALSE	FALSE	FALSE	ieu-a-977	8	74826565	0.024995	10805	0.651511	Forearm bone mineral density	Forearm bone mineral density	Forearm bone mineral density || ||	TRUE	igd	457547	74826565	1.2e-08	0.00114428	8	ukb-b-7137	Aspirin	TRUE	reported	igd	7.08534e-05	32.4209	2	1	TRUE
		rs55730499	T	C	T	C	0.0134028	0.045548	0.079732	0.0543357	FALSE	FALSE	FALSE	ieu-a-977	6	161005610	0.030194	10805	0.139091	Forearm bone mineral density	Forearm bone mineral density	Forearm bone mineral density || ||	TRUE	igd	457547	161005610	8.9002e-24	0.0013332	6	ukb-b-7137	Aspirin	TRUE	reported	igd	0.000220835	101.064	2	1	TRUE
		rs6857462	G	T	G	T	0.004951	0.042308	0.293988	0.385044	FALSE	FALSE	FALSE	ieu-a-977	4	52695704	0.017883	10805	0.0203751	Forearm bone mineral density	Forearm bone mineral density	Forearm bone mineral density || ||	TRUE	igd	457547	52695704	6.29999e-10	0.000800917	4	ukb-b-7137	Aspirin	TRUE	reported	igd	8.35101e-05	38.2128	2	1	TRUE
		rs7214826	T	G	T	G	-0.00480121	-0.014764	0.260238	0.249085	FALSE	FALSE	FALSE	ieu-a-977	17	46888574	0.017904	10805	0.418764	Forearm bone mineral density	Forearm bone mineral density	Forearm bone mineral density || ||	TRUE	igd	457547	46888574	5.30005e-09	0.000822365	17	ukb-b-7137	Aspirin	TRUE	reported	igd	7.44911e-05	34.0855	2	1	TRUE
		rs73015016	A	G	A	G	-0.00775455	-0.014457	0.119287	0.143914	FALSE	FALSE	FALSE	ieu-a-977	19	11191300	0.023861	10805	0.552479	Forearm bone mineral density	Forearm bone mineral density	Forearm bone mineral density || ||	TRUE	igd	457547	11191300	3.29989e-12	0.00111348	19	ukb-b-7137	Aspirin	TRUE	reported	igd	0.00010599	48.5005	2	1	TRUE
		rs7412	T	C	T	C	-0.00995087	-0.00901	0.080115	0.0852824	FALSE	FALSE	FALSE	ieu-a-977	19	45412079	0.028128	10805	0.753451	Forearm bone mineral density	Forearm bone mineral density	Forearm bone mineral density || ||	TRUE	igd	457547	45412079	7.19946e-14	0.00132965	19	ukb-b-7137	Aspirin	TRUE	reported	igd	0.000122394	56.0074	2	1	TRUE
Aspirin	Lumbar spine bone mineral density	rs1154988	A	T	A	T	0.00474783	0.010245	0.773139	0.767621	FALSE	TRUE	FALSE	ieu-a-982	3	135925191	0.010493	44731	0.340286	Lumbar spine bone mineral density	Lumbar spine bone mineral density	Lumbar spine bone mineral density || ||	TRUE	igd	457547	135925191	3.50002e-08	0.000860667	3	ukb-b-7137	Aspirin	TRUE	reported	igd	6.65052e-05	30.4311	2	1	TRUE
		rs1549212	T	C	T	C	-0.00410507	-0.028813	0.6262	0.563484	FALSE	FALSE	FALSE	ieu-a-982	5	166996722	0.010739	44731	0.00879995	Lumbar spine bone mineral density	Lumbar spine bone mineral density	Lumbar spine bone mineral density || ||	TRUE	igd	457547	166996722	3.79997e-08	0.000746397	5	ukb-b-7137	Aspirin	TRUE	reported	igd	6.61054e-05	30.2482	2	1	TRUE
		rs1831733	C	T	C	T	0.0070715	0.005828	0.478254	0.448528	FALSE	FALSE	FALSE	ieu-a-982	9	22076071	0.008941	44731	0.524404	Lumbar spine bone mineral density	Lumbar spine bone mineral density	Lumbar spine bone mineral density || ||	TRUE	igd	457547	22076071	1.69981e-22	0.000724562	9	ukb-b-7137	Aspirin	TRUE	reported	igd	0.000208135	95.2511	2	1	TRUE
		rs35687905	C	T	C	T	0.00651547	-0.009754	0.113232	0.0854415	FALSE	FALSE	FALSE	ieu-a-982	8	74826565	0.01421	44731	0.502612	Lumbar spine bone mineral density	Lumbar spine bone mineral density	Lumbar spine bone mineral density || ||	TRUE	igd	457547	74826565	1.2e-08	0.00114428	8	ukb-b-7137	Aspirin	TRUE	reported	igd	7.08534e-05	32.4209	2	1	TRUE
		rs55730499	T	C	T	C	0.0134028	0.010907	0.079732	0.0543357	FALSE	FALSE	FALSE	ieu-a-982	6	161005610	0.017782	44731	0.549159	Lumbar spine bone mineral density	Lumbar spine bone mineral density	Lumbar spine bone mineral density || ||	TRUE	igd	457547	161005610	8.9002e-24	0.0013332	6	ukb-b-7137	Aspirin	TRUE	reported	igd	0.000220835	101.064	2	1	TRUE
		rs6857462	G	T	G	T	0.004951	0.00716	0.293988	0.385044	FALSE	FALSE	FALSE	ieu-a-982	4	52695704	0.009932	44731	0.481395	Lumbar spine bone mineral density	Lumbar spine bone mineral density	Lumbar spine bone mineral density || ||	TRUE	igd	457547	52695704	6.29999e-10	0.000800917	4	ukb-b-7137	Aspirin	TRUE	reported	igd	8.35101e-05	38.2128	2	1	TRUE
		rs7214826	T	G	T	G	-0.00480121	-0.015935	0.260238	0.249085	FALSE	FALSE	FALSE	ieu-a-982	17	46888574	0.010127	44731	0.124343	Lumbar spine bone mineral density	Lumbar spine bone mineral density	Lumbar spine bone mineral density || ||	TRUE	igd	457547	46888574	5.30005e-09	0.000822365	17	ukb-b-7137	Aspirin	TRUE	reported	igd	7.44911e-05	34.0855	2	1	TRUE
		rs73015016	A	G	A	G	-0.00775455	-0.016599	0.119287	0.143914	FALSE	FALSE	FALSE	ieu-a-982	19	11191300	0.013684	44731	0.236095	Lumbar spine bone mineral density	Lumbar spine bone mineral density	Lumbar spine bone mineral density || ||	TRUE	igd	457547	11191300	3.29989e-12	0.00111348	19	ukb-b-7137	Aspirin	TRUE	reported	igd	0.00010599	48.5005	2	1	TRUE
Aspirin	Heel bone mineral density	rs117733303	G	A	G	A	0.0194903	0.00642015	0.018405	0.018585	FALSE	FALSE	FALSE	ebi-a-GCST006979	6	160922870	0.00676874	426824	0.32	Heel bone mineral density	Heel bone mineral density	Heel bone mineral density || ||	TRUE	igd	457547	160922870	3.6e-13	0.00268092	6	ukb-b-7137	Aspirin	TRUE	reported	igd	0.0001155	52.8527	2	1	TRUE
		rs1549212	T	C	T	C	-0.00410507	0.00241668	0.6262	0.626608	FALSE	FALSE	FALSE	ebi-a-GCST006979	5	166996722	0.00191139	426824	0.0589997	Heel bone mineral density	Heel bone mineral density	Heel bone mineral density || ||	TRUE	igd	457547	166996722	3.8e-08	0.000746397	5	ukb-b-7137	Aspirin	TRUE	reported	igd	6.61e-05	30.2482	2	1	TRUE
		rs1831733	C	T	C	T	0.0070715	0.000600814	0.478254	0.476022	FALSE	FALSE	FALSE	ebi-a-GCST006979	9	22076071	0.00186192	426824	0.39	Heel bone mineral density	Heel bone mineral density	Heel bone mineral density || ||	TRUE	igd	457547	22076071	1.7e-22	0.000724562	9	ukb-b-7137	Aspirin	TRUE	reported	igd	0.000208135	95.2511	2	1	TRUE
		rs35687905	C	T	C	T	0.00651547	-0.000632467	0.113232	0.11373	FALSE	FALSE	FALSE	ebi-a-GCST006979	8	74826565	0.00293176	426824	0.67	Heel bone mineral density	Heel bone mineral density	Heel bone mineral density || ||	TRUE	igd	457547	74826565	1.2e-08	0.00114428	8	ukb-b-7137	Aspirin	TRUE	reported	igd	7.09e-05	32.4209	2	1	TRUE
		rs55730499	T	C	T	C	0.0134028	-0.00115124	0.079732	0.080949	FALSE	FALSE	FALSE	ebi-a-GCST006979	6	161005610	0.00335874	426824	0.59	Heel bone mineral density	Heel bone mineral density	Heel bone mineral density || ||	TRUE	igd	457547	161005610	8.9e-24	0.0013332	6	ukb-b-7137	Aspirin	TRUE	reported	igd	0.000220835	101.064	2	1	TRUE
		rs6857462	G	T	G	T	0.004951	0.000115502	0.293988	0.294587	FALSE	FALSE	FALSE	ebi-a-GCST006979	4	52695704	0.00204917	426824	0.75	Heel bone mineral density	Heel bone mineral density	Heel bone mineral density || ||	TRUE	igd	457547	52695704	6.3e-10	0.000800917	4	ukb-b-7137	Aspirin	TRUE	reported	igd	8.35e-05	38.2128	2	1	TRUE
		rs7214826	T	G	T	G	-0.00480121	0.00067056	0.260238	0.259311	FALSE	FALSE	FALSE	ebi-a-GCST006979	17	46888574	0.00210926	426824	0.86	Heel bone mineral density	Heel bone mineral density	Heel bone mineral density || ||	TRUE	igd	457547	46888574	5.3e-09	0.000822365	17	ukb-b-7137	Aspirin	TRUE	reported	igd	7.45e-05	34.0855	2	1	TRUE
		rs73015016	A	G	A	G	-0.00775455	0.00418419	0.119287	0.118773	FALSE	FALSE	FALSE	ebi-a-GCST006979	19	11191300	0.00287001	426824	0.14	Heel bone mineral density	Heel bone mineral density	Heel bone mineral density || ||	TRUE	igd	457547	11191300	3.3e-12	0.00111348	19	ukb-b-7137	Aspirin	TRUE	reported	igd	0.00010599	48.5005	2	1	TRUE
		rs7412	T	C	T	C	-0.00995087	0.00989255	0.080115	0.080461	FALSE	FALSE	FALSE	ebi-a-GCST006979	19	45412079	0.00341363	426824	0.00299999	Heel bone mineral density	Heel bone mineral density	Heel bone mineral density || ||	TRUE	igd	457547	45412079	7.2e-14	0.00132965	19	ukb-b-7137	Aspirin	TRUE	reported	igd	0.000122394	56.0074	2	1	TRUE
Aspirin	Ultradistal forearm bone mineral density	rs1154988	A	T	A	T	0.00474783	0.0194203	0.773139	0.773692	FALSE	TRUE	FALSE	ebi-a-GCST90013422	3	135925191	0.012735	21907	0.12727	Ultradistal forearm bone mineral density	Ultradistal forearm bone mineral density	Ultradistal forearm bone mineral density || ||	TRUE	igd	457547	135925191	3.50002e-08	0.000860667	3	ukb-b-7137	Aspirin	TRUE	reported	igd	6.65052e-05	30.4311	2	1	TRUE
		rs117733303	G	A	G	A	0.0194903	0.0126828	0.018405	0.0188456	FALSE	FALSE	FALSE	ebi-a-GCST90013422	6	160922870	0.0387918	21907	0.743709	Ultradistal forearm bone mineral density	Ultradistal forearm bone mineral density	Ultradistal forearm bone mineral density || ||	TRUE	igd	457547	160922870	3.59998e-13	0.00268092	6	ukb-b-7137	Aspirin	TRUE	reported	igd	0.0001155	52.8527	2	1	TRUE
		rs1549212	T	C	T	C	-0.00410507	-0.00134285	0.6262	0.65637	FALSE	FALSE	FALSE	ebi-a-GCST90013422	5	166996722	0.0112296	21907	0.904815	Ultradistal forearm bone mineral density	Ultradistal forearm bone mineral density	Ultradistal forearm bone mineral density || ||	TRUE	igd	457547	166996722	3.79997e-08	0.000746397	5	ukb-b-7137	Aspirin	TRUE	reported	igd	6.61054e-05	30.2482	2	1	TRUE
		rs1831733	C	T	C	T	0.0070715	-0.0121207	0.478254	0.44394	FALSE	FALSE	FALSE	ebi-a-GCST90013422	9	22076071	0.0106405	21907	0.254655	Ultradistal forearm bone mineral density	Ultradistal forearm bone mineral density	Ultradistal forearm bone mineral density || ||	TRUE	igd	457547	22076071	1.69981e-22	0.000724562	9	ukb-b-7137	Aspirin	TRUE	reported	igd	0.000208135	95.2511	2	1	TRUE
		rs35687905	C	T	C	T	0.00651547	0.0026597	0.113232	0.115029	FALSE	FALSE	FALSE	ebi-a-GCST90013422	8	74826565	0.0167859	21907	0.874103	Ultradistal forearm bone mineral density	Ultradistal forearm bone mineral density	Ultradistal forearm bone mineral density || ||	TRUE	igd	457547	74826565	1.2e-08	0.00114428	8	ukb-b-7137	Aspirin	TRUE	reported	igd	7.08534e-05	32.4209	2	1	TRUE
		rs3918226	T	C	T	C	0.00782384	0.00754388	0.081035	0.0890959	FALSE	FALSE	FALSE	ebi-a-GCST90013422	7	150690176	0.0189523	21907	0.690596	Ultradistal forearm bone mineral density	Ultradistal forearm bone mineral density	Ultradistal forearm bone mineral density || ||	TRUE	igd	457547	150690176	5.49997e-09	0.00134168	7	ukb-b-7137	Aspirin	TRUE	reported	igd	7.43146e-05	34.0048	2	1	TRUE
		rs55730499	T	C	T	C	0.0134028	0.00220162	0.079732	0.0664556	FALSE	FALSE	FALSE	ebi-a-GCST90013422	6	161005610	0.0218769	21907	0.919839	Ultradistal forearm bone mineral density	Ultradistal forearm bone mineral density	Ultradistal forearm bone mineral density || ||	TRUE	igd	457547	161005610	8.9002e-24	0.0013332	6	ukb-b-7137	Aspirin	TRUE	reported	igd	0.000220835	101.064	2	1	TRUE
		rs583104	T	G	T	G	0.00660522	-0.0113836	0.773177	0.763462	FALSE	FALSE	FALSE	ebi-a-GCST90013422	1	109821307	0.0125107	21907	0.36287	Ultradistal forearm bone mineral density	Ultradistal forearm bone mineral density	Ultradistal forearm bone mineral density || ||	TRUE	igd	457547	109821307	1.69981e-14	0.00086094	1	ukb-b-7137	Aspirin	TRUE	reported	igd	0.000128629	58.8609	2	1	TRUE
		rs6857462	G	T	G	T	0.004951	0.0102773	0.293988	0.288275	FALSE	FALSE	FALSE	ebi-a-GCST90013422	4	52695704	0.0120766	21907	0.394763	Ultradistal forearm bone mineral density	Ultradistal forearm bone mineral density	Ultradistal forearm bone mineral density || ||	TRUE	igd	457547	52695704	6.29999e-10	0.000800917	4	ukb-b-7137	Aspirin	TRUE	reported	igd	8.35101e-05	38.2128	2	1	TRUE
		rs7214826	T	G	T	G	-0.00480121	0.0126445	0.260238	0.219589	FALSE	FALSE	FALSE	ebi-a-GCST90013422	17	46888574	0.012852	21907	0.325186	Ultradistal forearm bone mineral density	Ultradistal forearm bone mineral density	Ultradistal forearm bone mineral density || ||	TRUE	igd	457547	46888574	5.30005e-09	0.000822365	17	ukb-b-7137	Aspirin	TRUE	reported	igd	7.44911e-05	34.0855	2	1	TRUE
		rs73015016	A	G	A	G	-0.00775455	-0.00478109	0.119287	0.104207	FALSE	FALSE	FALSE	ebi-a-GCST90013422	19	11191300	0.0173322	21907	0.782663	Ultradistal forearm bone mineral density	Ultradistal forearm bone mineral density	Ultradistal forearm bone mineral density || ||	TRUE	igd	457547	11191300	3.29989e-12	0.00111348	19	ukb-b-7137	Aspirin	TRUE	reported	igd	0.00010599	48.5005	2	1	TRUE
		rs7412	T	C	T	C	-0.00995087	0.00522603	0.080115	0.0805651	FALSE	FALSE	FALSE	ebi-a-GCST90013422	19	45412079	0.0194871	21907	0.788562	Ultradistal forearm bone mineral density	Ultradistal forearm bone mineral density	Ultradistal forearm bone mineral density || ||	TRUE	igd	457547	45412079	7.19946e-14	0.00132965	19	ukb-b-7137	Aspirin	TRUE	reported	igd	0.000122394	56.0074	2	1	TRUE
Aspirin	Fracture	rs117733303	G	A	G	A	0.0194903	3.72169	0.018405	NA	FALSE	FALSE	FALSE	ebi-a-GCST006980	6	160922870	3.98217	426795	0.35	Fracture	Fracture	Fractures || ||	FALSE	igd	457547	160922870	3.59998e-13	0.00268092	6	ukb-b-7137	Aspirin	TRUE	reported	igd	0.0001155	52.8527	2	1	TRUE
		rs1549212	T	C	T	C	-0.00410507	4.99555	0.6262	NA	FALSE	FALSE	FALSE	ebi-a-GCST006980	5	166996722	5.45744	426795	0.36	Fracture	Fracture	Fractures || ||	FALSE	igd	457547	166996722	3.79997e-08	0.000746397	5	ukb-b-7137	Aspirin	TRUE	reported	igd	6.61054e-05	30.2482	2	1	TRUE
		rs1831733	C	T	C	T	0.0070715	5.02418	0.478254	NA	FALSE	FALSE	FALSE	ebi-a-GCST006980	9	22076071	8.00021	426795	0.53	Fracture	Fracture	Fractures || ||	FALSE	igd	457547	22076071	1.69981e-22	0.000724562	9	ukb-b-7137	Aspirin	TRUE	reported	igd	0.000208135	95.2511	2	1	TRUE
		rs35687905	C	T	C	T	0.00651547	4.57048	0.113232	NA	FALSE	FALSE	FALSE	ebi-a-GCST006980	8	74826565	10.7251	426795	0.67	Fracture	Fracture	Fractures || ||	FALSE	igd	457547	74826565	1.2e-08	0.00114428	8	ukb-b-7137	Aspirin	TRUE	reported	igd	7.08534e-05	32.4209	2	1	TRUE
		rs3918226	T	C	T	C	0.00782384	4.41199	0.081035	NA	FALSE	FALSE	FALSE	ebi-a-GCST006980	7	150690176	3.59714	426795	0.22	Fracture	Fracture	Fractures || ||	FALSE	igd	457547	150690176	5.49997e-09	0.00134168	7	ukb-b-7137	Aspirin	TRUE	reported	igd	7.43146e-05	34.0048	2	1	TRUE
		rs55730499	T	C	T	C	0.0134028	4.42252	0.079732	NA	FALSE	FALSE	FALSE	ebi-a-GCST006980	6	161005610	352.857	426795	0.99	Fracture	Fracture	Fractures || ||	FALSE	igd	457547	161005610	8.9002e-24	0.0013332	6	ukb-b-7137	Aspirin	TRUE	reported	igd	0.000220835	101.064	2	1	TRUE
		rs583104	T	G	T	G	0.00660522	4.85337	0.773177	NA	FALSE	FALSE	FALSE	ebi-a-GCST006980	1	109821307	17.3758	426795	0.780001	Fracture	Fracture	Fractures || ||	FALSE	igd	457547	109821307	1.69981e-14	0.00086094	1	ukb-b-7137	Aspirin	TRUE	reported	igd	0.000128629	58.8609	2	1	TRUE
		rs6857462	G	T	G	T	0.004951	4.92469	0.293988	NA	FALSE	FALSE	FALSE	ebi-a-GCST006980	4	52695704	78.5352	426795	0.95	Fracture	Fracture	Fractures || ||	FALSE	igd	457547	52695704	6.29999e-10	0.000800917	4	ukb-b-7137	Aspirin	TRUE	reported	igd	8.35101e-05	38.2128	2	1	TRUE
		rs7214826	T	G	T	G	-0.00480121	4.89726	0.260238	NA	FALSE	FALSE	FALSE	ebi-a-GCST006980	17	46888574	2.25671	426795	0.0299999	Fracture	Fracture	Fractures || ||	FALSE	igd	457547	46888574	5.30005e-09	0.000822365	17	ukb-b-7137	Aspirin	TRUE	reported	igd	7.44911e-05	34.0855	2	1	TRUE
		rs73015016	A	G	A	G	-0.00775455	4.59383	0.119287	NA	FALSE	FALSE	FALSE	ebi-a-GCST006980	19	11191300	8.52547	426795	0.59	Fracture	Fracture	Fractures || ||	FALSE	igd	457547	11191300	3.29989e-12	0.00111348	19	ukb-b-7137	Aspirin	TRUE	reported	igd	0.00010599	48.5005	2	1	TRUE
		rs7412	T	C	T	C	-0.00995087	4.42019	0.080115	NA	FALSE	FALSE	FALSE	ebi-a-GCST006980	19	45412079	15.1182	426795	0.77	Fracture	Fracture	Fractures || ||	FALSE	igd	457547	45412079	7.19946e-14	0.00132965	19	ukb-b-7137	Aspirin	TRUE	reported	igd	0.000122394	56.0074	2	1	TRUE

## Sheet: Sheet2
Sheet2. Summary of information on single nucleotide polymorphisms included in the study during reverse Mendelian randomisation analysis
Exposure	Outcome	SNP	effect_allele.exposure	other_allele.exposure	effect_allele.outcome	other_allele.outcome	beta.exposure	beta.outcome	eaf.exposure	eaf.outcome	remove	palindromic	ambiguous	id.outcome	chr	pos	se.outcome	samplesize.outcome	pval.outcome	outcome	originalname.outcome	outcome.deprecated	mr_keep.outcome	data_source.outcome	chr.exposure	samplesize.exposure	pos.exposure	pval.exposure	se.exposure	id.exposure	exposure	mr_keep.exposure	pval_origin.exposure	data_source.exposure	R2	F	action	SNP_index	mr_keep
Femoral neck bone mineral density	Aspirin	rs10170839	C	A	C	A	-0.059358	-0.000308099	0.431424	0.494064	FALSE	FALSE	FALSE	ukb-b-7137	2	166572906	0.000720422	457547	0.67	Aspirin	Medication for pain relief, constipation, heartburn: Aspirin	Medication for pain relief, constipation, heartburn: Aspirin || ||	TRUE	igd	49988	0.007521	166572906	2	1.20005e-14	ieu-a-980	Femoral neck bone mineral density	TRUE	reported	igd	0.00124452	62.2859	2	1	TRUE
		rs10794639	G	A	G	A	-0.051188	0.000617142	0.458313	0.468229	FALSE	FALSE	FALSE	ukb-b-7137	16	377367	0.000723343	457547	0.39	Aspirin	Medication for pain relief, constipation, heartburn: Aspirin	Medication for pain relief, constipation, heartburn: Aspirin || ||	TRUE	igd	49988	0.007546	377367	16	3.29989e-11	ieu-a-980	Femoral neck bone mineral density	TRUE	reported	igd	0.000919681	46.0135	2	1	TRUE
		rs10946458	C	T	C	T	-0.044918	-0.000247437	0.338425	0.33095	FALSE	FALSE	FALSE	ukb-b-7137	6	21391282	0.000770785	457547	0.75	Aspirin	Medication for pain relief, constipation, heartburn: Aspirin	Medication for pain relief, constipation, heartburn: Aspirin || ||	TRUE	igd	49988	0.007974	21391282	6	3.63003e-08	ieu-a-980	Femoral neck bone mineral density	TRUE	reported	igd	0.000634376	31.7301	2	1	TRUE
		rs11024028	G	C	G	C	0.05552	0.000414947	0.147176	0.202307	FALSE	TRUE	FALSE	ukb-b-7137	11	16756873	0.000908816	457547	0.649999	Aspirin	Medication for pain relief, constipation, heartburn: Aspirin	Medication for pain relief, constipation, heartburn: Aspirin || ||	TRUE	igd	49988	0.009698	16756873	11	2.18002e-08	ieu-a-980	Femoral neck bone mineral density	TRUE	reported	igd	0.000655215	32.7731	2	1	TRUE
		rs11652763	A	G	A	G	0.083568	-0.000354273	0.147574	0.094721	FALSE	FALSE	FALSE	ukb-b-7137	17	42208172	0.00123491	457547	0.77	Aspirin	Medication for pain relief, constipation, heartburn: Aspirin	Medication for pain relief, constipation, heartburn: Aspirin || ||	TRUE	igd	49988	0.012659	42208172	17	1.09001e-10	ieu-a-980	Femoral neck bone mineral density	TRUE	reported	igd	0.000871038	43.5777	2	1	TRUE
		rs13194508	C	T	C	T	-0.051843	-0.000346936	0.195465	0.256173	FALSE	FALSE	FALSE	ukb-b-7137	6	127144683	0.000827532	457547	0.68	Aspirin	Medication for pain relief, constipation, heartburn: Aspirin	Medication for pain relief, constipation, heartburn: Aspirin || ||	TRUE	igd	49988	0.008915	127144683	6	1.29999e-08	ieu-a-980	Femoral neck bone mineral density	TRUE	reported	igd	0.000676049	33.8158	2	1	TRUE
		rs1366594	C	A	C	A	-0.079453	0.000728201	0.522593	0.471983	FALSE	FALSE	FALSE	ukb-b-7137	5	88376061	0.000722334	457547	0.31	Aspirin	Medication for pain relief, constipation, heartburn: Aspirin	Medication for pain relief, constipation, heartburn: Aspirin || ||	TRUE	igd	49988	0.007525	88376061	5	5.44001e-25	ieu-a-980	Femoral neck bone mineral density	TRUE	reported	igd	0.00222523	111.478	2	1	TRUE
		rs1485307	C	T	C	T	-0.061597	3.12962e-05	0.582657	0.546076	FALSE	FALSE	FALSE	ukb-b-7137	8	120007395	0.000724441	457547	0.97	Aspirin	Medication for pain relief, constipation, heartburn: Aspirin	Medication for pain relief, constipation, heartburn: Aspirin || ||	TRUE	igd	49988	0.00761	120007395	8	2.49e-15	ieu-a-980	Femoral neck bone mineral density	TRUE	reported	igd	0.00130893	65.5137	2	1	TRUE
		rs1785493	T	C	T	C	-0.045109	-0.00135065	0.365235	0.361453	FALSE	FALSE	FALSE	ukb-b-7137	11	68208345	0.000757382	457547	0.0749998	Aspirin	Medication for pain relief, constipation, heartburn: Aspirin	Medication for pain relief, constipation, heartburn: Aspirin || ||	TRUE	igd	49988	0.008037	68208345	11	4.06004e-08	ieu-a-980	Femoral neck bone mineral density	TRUE	reported	igd	0.000629795	31.5008	2	1	TRUE
		rs2566752	C	T	C	T	0.061943	0.000513204	0.41074	0.376048	FALSE	FALSE	FALSE	ukb-b-7137	1	68656697	0.000748031	457547	0.49	Aspirin	Medication for pain relief, constipation, heartburn: Aspirin	Medication for pain relief, constipation, heartburn: Aspirin || ||	TRUE	igd	49988	0.007699	68656697	1	3.65006e-15	ieu-a-980	Femoral neck bone mineral density	TRUE	reported	igd	0.00129327	64.7289	2	1	TRUE
		rs2741856	C	G	C	G	0.087631	0.0020547	0.0573588	0.081526	FALSE	TRUE	FALSE	ukb-b-7137	17	41826839	0.00131877	457547	0.12	Aspirin	Medication for pain relief, constipation, heartburn: Aspirin	Medication for pain relief, constipation, heartburn: Aspirin || ||	TRUE	igd	49988	0.014131	41826839	17	1.33999e-09	ieu-a-980	Femoral neck bone mineral density	TRUE	reported	igd	0.000768723	38.455	2	1	TRUE
		rs3779381	G	A	G	A	0.057989	-0.000982062	0.252188	0.260073	FALSE	FALSE	FALSE	ukb-b-7137	7	120966790	0.000823513	457547	0.23	Aspirin	Medication for pain relief, constipation, heartburn: Aspirin	Medication for pain relief, constipation, heartburn: Aspirin || ||	TRUE	igd	49988	0.008522	120966790	7	2.87012e-11	ieu-a-980	Femoral neck bone mineral density	TRUE	reported	igd	0.000925423	46.301	2	1	TRUE
		rs4281029	A	C	A	C	0.056816	0.000761048	0.187749	0.200238	FALSE	FALSE	FALSE	ukb-b-7137	7	38153650	0.000908862	457547	0.4	Aspirin	Medication for pain relief, constipation, heartburn: Aspirin	Medication for pain relief, constipation, heartburn: Aspirin || ||	TRUE	igd	49988	0.009361	38153650	7	2.95999e-09	ieu-a-980	Femoral neck bone mineral density	TRUE	reported	igd	0.000736396	36.8366	2	1	TRUE
		rs436448	C	T	C	T	0.063845	0.000323011	0.519809	0.571536	FALSE	FALSE	FALSE	ukb-b-7137	3	41121251	0.0007277	457547	0.66	Aspirin	Medication for pain relief, constipation, heartburn: Aspirin	Medication for pain relief, constipation, heartburn: Aspirin || ||	TRUE	igd	49988	0.007565	41121251	3	1.55991e-16	ieu-a-980	Femoral neck bone mineral density	TRUE	reported	igd	0.00142283	71.2227	2	1	TRUE
		rs4448201	C	G	C	G	0.065631	9.47124e-05	0.700398	0.660401	FALSE	TRUE	FALSE	ukb-b-7137	7	96154912	0.000762545	457547	0.9	Aspirin	Medication for pain relief, constipation, heartburn: Aspirin	Medication for pain relief, constipation, heartburn: Aspirin || ||	TRUE	igd	49988	0.007895	96154912	7	4.37019e-16	ieu-a-980	Femoral neck bone mineral density	TRUE	reported	igd	0.00138054	69.1029	2	1	TRUE
		rs4759320	C	G	C	G	-0.044812	0.000357982	0.334049	0.367591	FALSE	TRUE	FALSE	ukb-b-7137	12	54433011	0.00075688	457547	0.64	Aspirin	Medication for pain relief, constipation, heartburn: Aspirin	Medication for pain relief, constipation, heartburn: Aspirin || ||	TRUE	igd	49988	0.007933	54433011	12	3.32997e-08	ieu-a-980	Femoral neck bone mineral density	TRUE	reported	igd	0.000637927	31.9078	2	1	TRUE
		rs7108738	G	T	G	T	0.082771	-0.000965636	0.192681	0.174061	FALSE	FALSE	FALSE	ukb-b-7137	11	15710084	0.000954125	457547	0.31	Aspirin	Medication for pain relief, constipation, heartburn: Aspirin	Medication for pain relief, constipation, heartburn: Aspirin || ||	TRUE	igd	49988	0.009715	15710084	11	8.07049e-17	ieu-a-980	Femoral neck bone mineral density	TRUE	reported	igd	0.00145002	72.5861	2	1	TRUE
		rs71390846	C	G	C	G	-0.059106	-0.00072673	0.173667	0.188002	FALSE	TRUE	FALSE	ukb-b-7137	16	86714715	0.000928084	457547	0.43	Aspirin	Medication for pain relief, constipation, heartburn: Aspirin	Medication for pain relief, constipation, heartburn: Aspirin || ||	TRUE	igd	49988	0.009756	86714715	16	3.16002e-09	ieu-a-980	Femoral neck bone mineral density	TRUE	reported	igd	0.000733728	36.7031	2	1	TRUE
		rs7209460	T	C	T	C	0.050829	0.00171032	0.705251	0.698085	FALSE	FALSE	FALSE	ukb-b-7137	17	2048713	0.000786071	457547	0.0299999	Aspirin	Medication for pain relief, constipation, heartburn: Aspirin	Medication for pain relief, constipation, heartburn: Aspirin || ||	TRUE	igd	49988	0.008199	2048713	17	1.34999e-09	ieu-a-980	Femoral neck bone mineral density	TRUE	reported	igd	0.000768249	38.4312	2	1	TRUE
		rs7524102	G	A	G	A	0.083798	-0.00014664	0.198329	0.17692	FALSE	FALSE	FALSE	ukb-b-7137	1	22698447	0.000944229	457547	0.88	Aspirin	Medication for pain relief, constipation, heartburn: Aspirin	Medication for pain relief, constipation, heartburn: Aspirin || ||	TRUE	igd	49988	0.009823	22698447	1	7.36038e-17	ieu-a-980	Femoral neck bone mineral density	TRUE	reported	igd	0.00145372	72.7716	2	1	TRUE
		rs9478217	G	A	G	A	0.052736	2.67243e-05	0.482657	0.596375	FALSE	FALSE	FALSE	ukb-b-7137	6	151874122	0.000734664	457547	0.97	Aspirin	Medication for pain relief, constipation, heartburn: Aspirin	Medication for pain relief, constipation, heartburn: Aspirin || ||	TRUE	igd	49988	0.007608	151874122	6	1.22999e-11	ieu-a-980	Femoral neck bone mineral density	TRUE	reported	igd	0.000960263	48.0459	2	1	TRUE
Forearm bone mineral density	Aspirin	rs13423976	G	A	G	A	0.097978	-0.000196743	0.714002	0.733589	FALSE	FALSE	FALSE	ukb-b-7137	2	38745624	0.000815557	457547	0.81	Aspirin	Medication for pain relief, constipation, heartburn: Aspirin	Medication for pain relief, constipation, heartburn: Aspirin || ||	TRUE	igd	2.30001e-08	10805	2	0.017179	38745624	ieu-a-977	Forearm bone mineral density	TRUE	reported	igd	0.00300145	32.5223	2	1	TRUE
		rs6894139	G	T	G	T	-0.088937	0.00083155	0.513206	0.469853	FALSE	FALSE	FALSE	ukb-b-7137	5	88327782	0.000722446	457547	0.25	Aspirin	Medication for pain relief, constipation, heartburn: Aspirin	Medication for pain relief, constipation, heartburn: Aspirin || ||	TRUE	igd	2.52e-08	10805	5	0.015638	88327782	ieu-a-977	Forearm bone mineral density	TRUE	reported	igd	0.00298456	32.3387	2	1	TRUE
		rs7776725	C	T	C	T	0.186109	-0.000771112	0.259348	0.28021	FALSE	FALSE	FALSE	ukb-b-7137	7	121033121	0.000803753	457547	0.34	Aspirin	Medication for pain relief, constipation, heartburn: Aspirin	Medication for pain relief, constipation, heartburn: Aspirin || ||	TRUE	igd	1.21004e-25	10805	7	0.017421	121033121	ieu-a-977	Forearm bone mineral density	TRUE	reported	igd	0.010452	114.106	2	1	TRUE
Lumbar spine bone mineral density	Aspirin	rs1023940	G	A	G	A	-0.064541	0.00163004	0.534845	0.50911	FALSE	FALSE	FALSE	ukb-b-7137	6	151932778	0.000722757	457547	0.0239999	Aspirin	Medication for pain relief, constipation, heartburn: Aspirin	Medication for pain relief, constipation, heartburn: Aspirin || ||	TRUE	igd	6.46994e-13	0.00876	44731	6	151932778	ieu-a-982	Lumbar spine bone mineral density	TRUE	reported	igd	0.00121207	54.2805	2	1	TRUE
		rs11002249	T	C	T	C	0.069743	0.000387528	0.235402	0.183525	FALSE	FALSE	FALSE	ukb-b-7137	10	79447228	0.000933362	457547	0.68	Aspirin	Medication for pain relief, constipation, heartburn: Aspirin	Medication for pain relief, constipation, heartburn: Aspirin || ||	TRUE	igd	1.01e-09	0.011142	44731	10	79447228	ieu-a-982	Lumbar spine bone mineral density	TRUE	reported	igd	0.000875157	39.1792	2	1	TRUE
		rs11024028	G	C	G	C	0.065776	0.000414947	0.147176	0.202307	FALSE	TRUE	FALSE	ukb-b-7137	11	16756873	0.000908816	457547	0.649999	Aspirin	Medication for pain relief, constipation, heartburn: Aspirin	Medication for pain relief, constipation, heartburn: Aspirin || ||	TRUE	igd	1.43999e-08	0.011325	44731	11	16756873	ieu-a-982	Lumbar spine bone mineral density	TRUE	reported	igd	0.000753568	33.7318	2	1	TRUE
		rs11680288	A	G	A	G	-0.054235	-2.24056e-06	0.428958	0.505515	FALSE	FALSE	FALSE	ukb-b-7137	2	166603281	0.000724684	457547	1	Aspirin	Medication for pain relief, constipation, heartburn: Aspirin	Medication for pain relief, constipation, heartburn: Aspirin || ||	TRUE	igd	3.11997e-09	0.008933	44731	2	166603281	ieu-a-982	Lumbar spine bone mineral density	TRUE	reported	igd	0.000823376	36.8591	2	1	TRUE
		rs11692564	T	C	T	C	0.23782	0.000138851	0.0127287	0.016798	FALSE	FALSE	FALSE	ukb-b-7137	2	119545994	0.00282511	457547	0.96	Aspirin	Medication for pain relief, constipation, heartburn: Aspirin	Medication for pain relief, constipation, heartburn: Aspirin || ||	TRUE	igd	4.09996e-09	0.039471	44731	2	119545994	ieu-a-982	Lumbar spine bone mineral density	TRUE	reported	igd	0.000810923	36.3012	2	1	TRUE
		rs13046645	A	T	A	T	-0.055863	0.000229983	0.276293	0.306302	FALSE	TRUE	FALSE	ukb-b-7137	21	36818136	0.000803931	457547	0.77	Aspirin	Medication for pain relief, constipation, heartburn: Aspirin	Medication for pain relief, constipation, heartburn: Aspirin || ||	TRUE	igd	2.91998e-08	0.009829	44731	21	36818136	ieu-a-982	Lumbar spine bone mineral density	TRUE	reported	igd	0.000721619	32.3006	2	1	TRUE
		rs1357651	G	T	G	T	0.068117	7.56745e-05	0.645187	0.650726	FALSE	FALSE	FALSE	ukb-b-7137	7	38097862	0.000756355	457547	0.92	Aspirin	Medication for pain relief, constipation, heartburn: Aspirin	Medication for pain relief, constipation, heartburn: Aspirin || ||	TRUE	igd	3.74973e-13	0.009151	44731	7	38097862	ieu-a-982	Lumbar spine bone mineral density	TRUE	reported	igd	0.00123717	55.4057	2	1	TRUE
		rs2235811	G	A	G	A	-0.054301	-0.000697375	0.537709	0.475483	FALSE	FALSE	FALSE	ukb-b-7137	20	10644158	0.000726332	457547	0.34	Aspirin	Medication for pain relief, constipation, heartburn: Aspirin	Medication for pain relief, constipation, heartburn: Aspirin || ||	TRUE	igd	4.66004e-09	0.009045	44731	20	10644158	ieu-a-982	Lumbar spine bone mineral density	TRUE	reported	igd	0.000805082	36.0395	2	1	TRUE
		rs2291467	T	C	T	C	-0.077421	-0.00123467	0.228162	0.263328	FALSE	FALSE	FALSE	ukb-b-7137	11	68216756	0.000820532	457547	0.13	Aspirin	Medication for pain relief, constipation, heartburn: Aspirin	Medication for pain relief, constipation, heartburn: Aspirin || ||	TRUE	igd	9.64051e-14	0.010148	44731	11	68216756	ieu-a-982	Lumbar spine bone mineral density	TRUE	reported	igd	0.00129952	58.2019	2	1	TRUE
		rs2566752	C	T	C	T	0.082922	0.000513204	0.41074	0.376048	FALSE	FALSE	FALSE	ukb-b-7137	1	68656697	0.000748031	457547	0.49	Aspirin	Medication for pain relief, constipation, heartburn: Aspirin	Medication for pain relief, constipation, heartburn: Aspirin || ||	TRUE	igd	1.49005e-19	0.008947	44731	1	68656697	ieu-a-982	Lumbar spine bone mineral density	TRUE	reported	igd	0.00191665	85.8945	2	1	TRUE
		rs35681117	T	C	T	C	0.055162	0.000874899	0.237947	0.295479	FALSE	FALSE	FALSE	ukb-b-7137	7	37959021	0.000794136	457547	0.27	Aspirin	Medication for pain relief, constipation, heartburn: Aspirin	Medication for pain relief, constipation, heartburn: Aspirin || ||	TRUE	igd	2.39001e-08	0.009645	44731	7	37959021	ieu-a-982	Lumbar spine bone mineral density	TRUE	reported	igd	0.000730717	32.7082	2	1	TRUE
		rs6965122	G	A	G	A	-0.061835	5.66658e-05	0.265712	0.329051	FALSE	FALSE	FALSE	ukb-b-7137	7	96133319	0.000767889	457547	0.94	Aspirin	Medication for pain relief, constipation, heartburn: Aspirin	Medication for pain relief, constipation, heartburn: Aspirin || ||	TRUE	igd	7.39946e-11	0.009266	44731	7	96133319	ieu-a-982	Lumbar spine bone mineral density	TRUE	reported	igd	0.000994588	44.5312	2	1	TRUE
		rs71390846	C	G	C	G	-0.064092	-0.00072673	0.173667	0.188002	FALSE	TRUE	FALSE	ukb-b-7137	16	86714715	0.000928084	457547	0.43	Aspirin	Medication for pain relief, constipation, heartburn: Aspirin	Medication for pain relief, constipation, heartburn: Aspirin || ||	TRUE	igd	3.79997e-08	0.011373	44731	16	86714715	ieu-a-982	Lumbar spine bone mineral density	TRUE	reported	igd	0.000709481	31.7569	2	1	TRUE
		rs73326583	A	C	A	C	0.072363	0.000815956	0.160382	0.14466	FALSE	FALSE	FALSE	ukb-b-7137	14	91465976	0.00102514	457547	0.43	Aspirin	Medication for pain relief, constipation, heartburn: Aspirin	Medication for pain relief, constipation, heartburn: Aspirin || ||	TRUE	igd	2.83002e-09	0.011887	44731	14	91465976	ieu-a-982	Lumbar spine bone mineral density	TRUE	reported	igd	0.00082779	37.0569	2	1	TRUE
		rs7524102	G	A	G	A	0.089822	-0.00014664	0.198329	0.17692	FALSE	FALSE	FALSE	ukb-b-7137	1	22698447	0.000944229	457547	0.88	Aspirin	Medication for pain relief, constipation, heartburn: Aspirin	Medication for pain relief, constipation, heartburn: Aspirin || ||	TRUE	igd	2.40991e-14	0.011494	44731	1	22698447	ieu-a-982	Lumbar spine bone mineral density	TRUE	reported	igd	0.0013634	61.0666	2	1	TRUE
		rs7807953	T	C	T	C	0.075102	-0.000629165	0.263325	0.27822	FALSE	FALSE	FALSE	ukb-b-7137	7	121000718	0.000806056	457547	0.44	Aspirin	Medication for pain relief, constipation, heartburn: Aspirin	Medication for pain relief, constipation, heartburn: Aspirin || ||	TRUE	igd	4.1096e-14	0.009698	44731	7	121000718	ieu-a-982	Lumbar spine bone mineral density	TRUE	reported	igd	0.0013389	59.968	2	1	TRUE
		rs78667121	A	G	A	G	0.149862	0.00145753	0.0221957	0.030582	FALSE	FALSE	FALSE	ukb-b-7137	13	43200103	0.00209247	457547	0.49	Aspirin	Medication for pain relief, constipation, heartburn: Aspirin	Medication for pain relief, constipation, heartburn: Aspirin || ||	TRUE	igd	1.21001e-08	0.025668	44731	13	43200103	ieu-a-982	Lumbar spine bone mineral density	TRUE	reported	igd	0.000761482	34.0863	2	1	TRUE
		rs884205	C	A	C	A	0.062204	0.000414537	0.786794	0.748286	FALSE	FALSE	FALSE	ukb-b-7137	18	60054857	0.000836677	457547	0.62	Aspirin	Medication for pain relief, constipation, heartburn: Aspirin	Medication for pain relief, constipation, heartburn: Aspirin || ||	TRUE	igd	2.77e-09	0.010212	44731	18	60054857	ieu-a-982	Lumbar spine bone mineral density	TRUE	reported	igd	0.000828793	37.1019	2	1	TRUE
		rs894738	A	G	A	G	-0.062783	0.000327495	0.333492	0.361568	FALSE	FALSE	FALSE	ukb-b-7137	12	54417525	0.00075363	457547	0.66	Aspirin	Medication for pain relief, constipation, heartburn: Aspirin	Medication for pain relief, constipation, heartburn: Aspirin || ||	TRUE	igd	1.99986e-11	0.009136	44731	12	54417525	ieu-a-982	Lumbar spine bone mineral density	TRUE	reported	igd	0.00105464	47.2229	2	1	TRUE
		rs9533094	G	A	G	A	-0.082629	0.00124527	0.404296	0.485168	FALSE	FALSE	FALSE	ukb-b-7137	13	42965837	0.000721107	457547	0.0840001	Aspirin	Medication for pain relief, constipation, heartburn: Aspirin	Medication for pain relief, constipation, heartburn: Aspirin || ||	TRUE	igd	2.80027e-20	0.008741	44731	13	42965837	ieu-a-982	Lumbar spine bone mineral density	TRUE	reported	igd	0.00199373	89.3559	2	1	TRUE
		rs9749364	G	T	G	T	0.11438	0.000915634	0.133492	0.089461	FALSE	FALSE	FALSE	ukb-b-7137	19	33525713	0.00127099	457547	0.47	Aspirin	Medication for pain relief, constipation, heartburn: Aspirin	Medication for pain relief, constipation, heartburn: Aspirin || ||	TRUE	igd	6.64003e-10	0.018078	44731	19	33525713	ieu-a-982	Lumbar spine bone mineral density	TRUE	reported	igd	0.000894133	40.0295	2	1	TRUE
		rs9921222	T	C	T	C	-0.053345	0.000652117	0.461177	0.467247	FALSE	FALSE	FALSE	ukb-b-7137	16	375782	0.000723294	457547	0.37	Aspirin	Medication for pain relief, constipation, heartburn: Aspirin	Medication for pain relief, constipation, heartburn: Aspirin || ||	TRUE	igd	3.16002e-09	0.008789	44731	16	375782	ieu-a-982	Lumbar spine bone mineral density	TRUE	reported	igd	0.000822891	36.8374	2	1	TRUE
Heel bone mineral density	Aspirin	rs10015974	G	A	G	A	-0.0147795	-0.000221024	0.758881	0.759123	FALSE	FALSE	FALSE	ukb-b-7137	4	184196254	0.000844765	457547	0.79	Aspirin	Medication for pain relief, constipation, heartburn: Aspirin	Medication for pain relief, constipation, heartburn: Aspirin || ||	TRUE	igd	5.49997e-09	426824	4	0.00215954	184196254	ebi-a-GCST006979	Heel bone mineral density	TRUE	reported	igd	0.000109724	46.8376	2	1	TRUE
		rs10057211	C	A	C	A	0.0324811	0.000789527	0.093378	0.0946	FALSE	FALSE	FALSE	ukb-b-7137	5	54796049	0.00123131	457547	0.52	Aspirin	Medication for pain relief, constipation, heartburn: Aspirin	Medication for pain relief, constipation, heartburn: Aspirin || ||	TRUE	igd	8.4004e-18	426824	5	0.00317075	54796049	ebi-a-GCST006979	Heel bone mineral density	TRUE	reported	igd	0.0002458	104.939	2	1	TRUE
		rs10087008	A	T	A	T	-0.0141423	-0.000583287	0.25729	0.258541	FALSE	TRUE	FALSE	ukb-b-7137	8	89610885	0.000828306	457547	0.48	Aspirin	Medication for pain relief, constipation, heartburn: Aspirin	Medication for pain relief, constipation, heartburn: Aspirin || ||	TRUE	igd	9.90011e-10	426824	8	0.00212985	89610885	ebi-a-GCST006979	Heel bone mineral density	TRUE	reported	igd	0.000103288	44.09	2	1	TRUE
		rs10145299	C	T	C	T	0.022178	0.00115592	0.491667	0.488777	FALSE	FALSE	FALSE	ukb-b-7137	14	35215602	0.000726657	457547	0.11	Aspirin	Medication for pain relief, constipation, heartburn: Aspirin	Medication for pain relief, constipation, heartburn: Aspirin || ||	TRUE	igd	7.59976e-27	426824	14	0.00186883	35215602	ebi-a-GCST006979	Heel bone mineral density	TRUE	reported	igd	0.000329847	140.833	2	1	TRUE
		rs10148621	A	T	A	T	0.0153803	0.000556643	0.164725	0.164787	FALSE	TRUE	FALSE	ukb-b-7137	14	89894880	0.00098697	457547	0.57	Aspirin	Medication for pain relief, constipation, heartburn: Aspirin	Medication for pain relief, constipation, heartburn: Aspirin || ||	TRUE	igd	6.80002e-09	426824	14	0.00253667	89894880	ebi-a-GCST006979	Heel bone mineral density	TRUE	reported	igd	8.61223e-05	36.762	2	1	TRUE
		rs10206992	G	T	G	T	-0.0185569	0.000156169	0.253299	0.252713	FALSE	FALSE	FALSE	ukb-b-7137	2	183730527	0.000828233	457547	0.85	Aspirin	Medication for pain relief, constipation, heartburn: Aspirin	Medication for pain relief, constipation, heartburn: Aspirin || ||	TRUE	igd	5.30029e-17	426824	2	0.00209983	183730527	ebi-a-GCST006979	Heel bone mineral density	TRUE	reported	igd	0.000182942	78.0981	2	1	TRUE
		rs10222078	A	G	A	G	-0.0192461	0.00094687	0.406767	0.405197	FALSE	FALSE	FALSE	ukb-b-7137	21	36991414	0.000734661	457547	0.2	Aspirin	Medication for pain relief, constipation, heartburn: Aspirin	Medication for pain relief, constipation, heartburn: Aspirin || ||	TRUE	igd	1.29987e-16	426824	21	0.00189579	36991414	ebi-a-GCST006979	Heel bone mineral density	TRUE	reported	igd	0.000241408	103.063	2	1	TRUE
		rs1022834	C	A	C	A	-0.0155882	-0.000381943	0.345485	0.346568	FALSE	FALSE	FALSE	ukb-b-7137	9	95626730	0.000759322	457547	0.61	Aspirin	Medication for pain relief, constipation, heartburn: Aspirin	Medication for pain relief, constipation, heartburn: Aspirin || ||	TRUE	igd	8.4004e-12	426824	9	0.00195021	95626730	ebi-a-GCST006979	Heel bone mineral density	TRUE	reported	igd	0.000149663	63.8892	2	1	TRUE
		rs10245919	T	C	T	C	-0.013315	0.000990762	0.665109	0.664298	FALSE	FALSE	FALSE	ukb-b-7137	7	19549650	0.00076735	457547	0.2	Aspirin	Medication for pain relief, constipation, heartburn: Aspirin	Medication for pain relief, constipation, heartburn: Aspirin || ||	TRUE	igd	9.09913e-11	426824	7	0.00193953	19549650	ebi-a-GCST006979	Heel bone mineral density	TRUE	reported	igd	0.000110406	47.1289	2	1	TRUE
		rs10264106	C	A	C	A	0.0487347	0.000831167	0.186488	0.186498	FALSE	FALSE	FALSE	ukb-b-7137	7	37947818	0.000926849	457547	0.37	Aspirin	Medication for pain relief, constipation, heartburn: Aspirin	Medication for pain relief, constipation, heartburn: Aspirin || ||	TRUE	igd	1.50003e-72	426824	7	0.00234165	37947818	ebi-a-GCST006979	Heel bone mineral density	TRUE	reported	igd	0.00101378	433.142	2	1	TRUE
		rs10407062	C	T	C	T	-0.0137514	0.000322249	0.453237	0.453192	FALSE	FALSE	FALSE	ukb-b-7137	19	57799618	0.000725793	457547	0.66	Aspirin	Medication for pain relief, constipation, heartburn: Aspirin	Medication for pain relief, constipation, heartburn: Aspirin || ||	TRUE	igd	2.60016e-11	426824	19	0.0018672	57799618	ebi-a-GCST006979	Heel bone mineral density	TRUE	reported	igd	0.00012706	54.2388	2	1	TRUE
		rs10410950	A	G	A	G	-0.0318867	-0.0014956	0.049978	0.050171	FALSE	FALSE	FALSE	ukb-b-7137	19	13128861	0.00165724	457547	0.37	Aspirin	Medication for pain relief, constipation, heartburn: Aspirin	Medication for pain relief, constipation, heartburn: Aspirin || ||	TRUE	igd	6.59933e-11	426824	19	0.00427054	13128861	ebi-a-GCST006979	Heel bone mineral density	TRUE	reported	igd	0.000130601	55.7509	2	1	TRUE
		rs1042704	A	G	A	G	-0.0276667	0.000742612	0.215644	0.213785	FALSE	FALSE	FALSE	ukb-b-7137	14	23312594	0.000880258	457547	0.4	Aspirin	Medication for pain relief, constipation, heartburn: Aspirin	Medication for pain relief, constipation, heartburn: Aspirin || ||	TRUE	igd	5.19996e-28	426824	14	0.00225852	23312594	ebi-a-GCST006979	Heel bone mineral density	TRUE	reported	igd	0.000351451	150.06	2	1	TRUE
		rs1043003	C	T	C	T	-0.0170758	-2.01753e-05	0.38084	0.380312	FALSE	FALSE	FALSE	ukb-b-7137	10	3820787	0.00074304	457547	0.98	Aspirin	Medication for pain relief, constipation, heartburn: Aspirin	Medication for pain relief, constipation, heartburn: Aspirin || ||	TRUE	igd	3.59998e-12	426824	10	0.00189757	3820787	ebi-a-GCST006979	Heel bone mineral density	TRUE	reported	igd	0.000189686	80.9775	2	1	TRUE
		rs10474093	C	T	C	T	-0.0114012	0.000779713	0.43212	0.43221	FALSE	FALSE	FALSE	ukb-b-7137	5	82437431	0.000731573	457547	0.29	Aspirin	Medication for pain relief, constipation, heartburn: Aspirin	Medication for pain relief, constipation, heartburn: Aspirin || ||	TRUE	igd	1.2e-08	426824	5	0.00187322	82437431	ebi-a-GCST006979	Heel bone mineral density	TRUE	reported	igd	8.67835e-05	37.0443	2	1	TRUE
		rs10490046	C	A	C	A	-0.0285703	-0.000195943	0.217201	0.218785	FALSE	FALSE	FALSE	ukb-b-7137	2	40630678	0.00087366	457547	0.82	Aspirin	Medication for pain relief, constipation, heartburn: Aspirin	Medication for pain relief, constipation, heartburn: Aspirin || ||	TRUE	igd	7.00003e-30	426824	2	0.00222134	40630678	ebi-a-GCST006979	Heel bone mineral density	TRUE	reported	igd	0.00038742	165.424	2	1	TRUE
		rs10739971	A	G	A	G	0.0195045	0.000450402	0.319696	0.318116	FALSE	FALSE	FALSE	ukb-b-7137	9	96937680	0.000774111	457547	0.56	Aspirin	Medication for pain relief, constipation, heartburn: Aspirin	Medication for pain relief, constipation, heartburn: Aspirin || ||	TRUE	igd	2.29985e-21	426824	9	0.00198439	96937680	ebi-a-GCST006979	Heel bone mineral density	TRUE	reported	igd	0.000226292	96.6081	2	1	TRUE
		rs10740042	C	T	C	T	0.0156608	-0.000119338	0.690471	0.691262	FALSE	FALSE	FALSE	ukb-b-7137	10	62496586	0.000781625	457547	0.88	Aspirin	Medication for pain relief, constipation, heartburn: Aspirin	Medication for pain relief, constipation, heartburn: Aspirin || ||	TRUE	igd	3.80014e-12	426824	10	0.00199708	62496586	ebi-a-GCST006979	Heel bone mineral density	TRUE	reported	igd	0.000144054	61.4943	2	1	TRUE
		rs10750766	A	C	A	C	0.0254263	0.0023106	0.710896	0.709868	FALSE	FALSE	FALSE	ukb-b-7137	11	65473798	0.00079594	457547	0.00369999	Aspirin	Medication for pain relief, constipation, heartburn: Aspirin	Medication for pain relief, constipation, heartburn: Aspirin || ||	TRUE	igd	3.59998e-27	426824	11	0.00203216	65473798	ebi-a-GCST006979	Heel bone mineral density	TRUE	reported	igd	0.000366642	156.548	2	1	TRUE
		rs10764201	T	C	T	C	0.0202067	-0.000125918	0.518198	0.518821	FALSE	FALSE	FALSE	ukb-b-7137	10	20379378	0.000722932	457547	0.86	Aspirin	Medication for pain relief, constipation, heartburn: Aspirin	Medication for pain relief, constipation, heartburn: Aspirin || ||	TRUE	igd	4.60045e-19	426824	10	0.00184642	20379378	ebi-a-GCST006979	Heel bone mineral density	TRUE	reported	igd	0.000280517	119.764	2	1	TRUE
		rs10765568	T	C	T	C	-0.0174025	0.000989694	0.372341	0.372739	FALSE	FALSE	FALSE	ukb-b-7137	11	92607866	0.000747222	457547	0.19	Aspirin	Medication for pain relief, constipation, heartburn: Aspirin	Medication for pain relief, constipation, heartburn: Aspirin || ||	TRUE	igd	2.70023e-15	426824	11	0.00190618	92607866	ebi-a-GCST006979	Heel bone mineral density	TRUE	reported	igd	0.000195237	83.3477	2	1	TRUE
		rs10779795	G	A	G	A	-0.0197628	0.0005545	0.336859	0.337883	FALSE	FALSE	FALSE	ukb-b-7137	1	6677064	0.000764026	457547	0.47	Aspirin	Medication for pain relief, constipation, heartburn: Aspirin	Medication for pain relief, constipation, heartburn: Aspirin || ||	TRUE	igd	4.40048e-22	426824	1	0.00193982	6677064	ebi-a-GCST006979	Heel bone mineral density	TRUE	reported	igd	0.000243119	103.794	2	1	TRUE
		rs10783573	A	G	A	G	-0.0162398	-8.3732e-06	0.673166	0.673483	FALSE	FALSE	FALSE	ukb-b-7137	12	53728369	0.000770218	457547	0.99	Aspirin	Medication for pain relief, constipation, heartburn: Aspirin	Medication for pain relief, constipation, heartburn: Aspirin || ||	TRUE	igd	5.40008e-11	426824	12	0.00197078	53728369	ebi-a-GCST006979	Heel bone mineral density	TRUE	reported	igd	0.000159062	67.9021	2	1	TRUE
		rs10788221	A	G	A	G	0.0165606	-0.000374215	0.347775	0.346529	FALSE	FALSE	FALSE	ukb-b-7137	10	123658228	0.00075787	457547	0.62	Aspirin	Medication for pain relief, constipation, heartburn: Aspirin	Medication for pain relief, constipation, heartburn: Aspirin || ||	TRUE	igd	2.19989e-16	426824	10	0.00193385	123658228	ebi-a-GCST006979	Heel bone mineral density	TRUE	reported	igd	0.000171784	73.3339	2	1	TRUE
		rs10817895	T	A	T	A	0.0156044	-6.09656e-05	0.272192	0.271858	FALSE	TRUE	FALSE	ukb-b-7137	9	119232509	0.000813359	457547	0.94	Aspirin	Medication for pain relief, constipation, heartburn: Aspirin	Medication for pain relief, constipation, heartburn: Aspirin || ||	TRUE	igd	3.2e-10	426824	9	0.00208675	119232509	ebi-a-GCST006979	Heel bone mineral density	TRUE	reported	igd	0.000130993	55.918	2	1	TRUE
		rs10824766	T	C	T	C	-0.129482	0.00021179	0.106389	0.106129	FALSE	FALSE	FALSE	ukb-b-7137	10	54428297	0.00117401	457547	0.86	Aspirin	Medication for pain relief, constipation, heartburn: Aspirin	Medication for pain relief, constipation, heartburn: Aspirin || ||	TRUE	igd	1e-200	426824	10	0.00299496	54428297	ebi-a-GCST006979	Heel bone mineral density	TRUE	reported	igd	0.00436004	1869.11	2	1	TRUE
		rs10842704	G	T	G	T	0.0280498	0.000364156	0.235579	0.23621	FALSE	FALSE	FALSE	ukb-b-7137	12	26462982	0.000850009	457547	0.67	Aspirin	Medication for pain relief, constipation, heartburn: Aspirin	Medication for pain relief, constipation, heartburn: Aspirin || ||	TRUE	igd	3.40017e-28	426824	12	0.00217901	26462982	ebi-a-GCST006979	Heel bone mineral density	TRUE	reported	igd	0.000388082	165.706	2	1	TRUE
		rs10848507	G	A	G	A	-0.0267001	0.000680079	0.121332	0.122107	FALSE	FALSE	FALSE	ukb-b-7137	12	1629503	0.0011035	457547	0.54	Aspirin	Medication for pain relief, constipation, heartburn: Aspirin	Medication for pain relief, constipation, heartburn: Aspirin || ||	TRUE	igd	1.69981e-16	426824	12	0.00283145	1629503	ebi-a-GCST006979	Heel bone mineral density	TRUE	reported	igd	0.00020829	88.9213	2	1	TRUE
		rs10859561	T	C	T	C	0.0163975	-0.000196596	0.511701	0.510043	FALSE	FALSE	FALSE	ukb-b-7137	12	94107712	0.000724467	457547	0.79	Aspirin	Medication for pain relief, constipation, heartburn: Aspirin	Medication for pain relief, constipation, heartburn: Aspirin || ||	TRUE	igd	1.39991e-15	426824	12	0.00185533	94107712	ebi-a-GCST006979	Heel bone mineral density	TRUE	reported	igd	0.000182972	78.1108	2	1	TRUE
		rs10885434	C	G	C	G	-0.0216634	-0.00121923	0.721911	0.720655	FALSE	TRUE	FALSE	ukb-b-7137	10	115108982	0.000805867	457547	0.13	Aspirin	Medication for pain relief, constipation, heartburn: Aspirin	Medication for pain relief, constipation, heartburn: Aspirin || ||	TRUE	igd	9.79941e-23	426824	10	0.00206206	115108982	ebi-a-GCST006979	Heel bone mineral density	TRUE	reported	igd	0.000258517	110.369	2	1	TRUE
		rs10887745	T	G	T	G	-0.0160227	-0.000629549	0.425828	0.424943	FALSE	FALSE	FALSE	ukb-b-7137	10	89481871	0.00073442	457547	0.39	Aspirin	Medication for pain relief, constipation, heartburn: Aspirin	Medication for pain relief, constipation, heartburn: Aspirin || ||	TRUE	igd	1.99986e-14	426824	10	0.00187453	89481871	ebi-a-GCST006979	Heel bone mineral density	TRUE	reported	igd	0.000171145	73.0608	2	1	TRUE
		rs10896426	C	T	C	T	0.0251911	0.00158171	0.515702	0.514062	FALSE	FALSE	FALSE	ukb-b-7137	11	68869923	0.000726037	457547	0.0290001	Aspirin	Medication for pain relief, constipation, heartburn: Aspirin	Medication for pain relief, constipation, heartburn: Aspirin || ||	TRUE	igd	1.39991e-33	426824	11	0.00185245	68869923	ebi-a-GCST006979	Heel bone mineral density	TRUE	reported	igd	0.000433076	184.927	2	1	TRUE
		rs10917449	G	A	G	A	-0.0194195	-0.000579112	0.237072	0.237103	FALSE	FALSE	FALSE	ukb-b-7137	1	19756869	0.000848606	457547	0.49	Aspirin	Medication for pain relief, constipation, heartburn: Aspirin	Medication for pain relief, constipation, heartburn: Aspirin || ||	TRUE	igd	8.69961e-17	426824	1	0.00215338	19756869	ebi-a-GCST006979	Heel bone mineral density	TRUE	reported	igd	0.000190504	81.3266	2	1	TRUE
		rs10920352	C	T	C	T	0.0114203	-7.52857e-05	0.424027	0.424207	FALSE	FALSE	FALSE	ukb-b-7137	1	202148042	0.000729662	457547	0.92	Aspirin	Medication for pain relief, constipation, heartburn: Aspirin	Medication for pain relief, constipation, heartburn: Aspirin || ||	TRUE	igd	4e-10	426824	1	0.00185125	202148042	ebi-a-GCST006979	Heel bone mineral density	TRUE	reported	igd	8.91533e-05	38.056	2	1	TRUE
		rs10931982	C	T	C	T	0.053909	0.000187618	0.773299	0.773799	FALSE	FALSE	FALSE	ukb-b-7137	2	202832130	0.000863706	457547	0.83	Aspirin	Medication for pain relief, constipation, heartburn: Aspirin	Medication for pain relief, constipation, heartburn: Aspirin || ||	TRUE	igd	2.99916e-107	426824	2	0.00218945	202832130	ebi-a-GCST006979	Heel bone mineral density	TRUE	reported	igd	0.00141836	606.248	2	1	TRUE
		rs11007241	A	G	A	G	-0.0163837	0.00118786	0.229756	0.230774	FALSE	FALSE	FALSE	ukb-b-7137	10	29075122	0.000858352	457547	0.17	Aspirin	Medication for pain relief, constipation, heartburn: Aspirin	Medication for pain relief, constipation, heartburn: Aspirin || ||	TRUE	igd	8.60003e-12	426824	10	0.00219553	29075122	ebi-a-GCST006979	Heel bone mineral density	TRUE	reported	igd	0.000130449	55.6856	2	1	TRUE
		rs11023882	A	G	A	G	-0.0127467	-0.000931923	0.465279	0.465468	FALSE	FALSE	FALSE	ukb-b-7137	11	16253569	0.000724855	457547	0.2	Aspirin	Medication for pain relief, constipation, heartburn: Aspirin	Medication for pain relief, constipation, heartburn: Aspirin || ||	TRUE	igd	3.2e-09	426824	11	0.00184867	16253569	ebi-a-GCST006979	Heel bone mineral density	TRUE	reported	igd	0.000111373	47.5417	2	1	TRUE
		rs11067228	G	A	G	A	0.0156562	-0.00162228	0.449341	0.449738	FALSE	FALSE	FALSE	ukb-b-7137	12	115094260	0.000724253	457547	0.025	Aspirin	Medication for pain relief, constipation, heartburn: Aspirin	Medication for pain relief, constipation, heartburn: Aspirin || ||	TRUE	igd	2.09991e-16	426824	12	0.00185365	115094260	ebi-a-GCST006979	Heel bone mineral density	TRUE	reported	igd	0.000167107	71.3371	2	1	TRUE
		rs11088458	G	A	G	A	-0.0439458	9.76288e-05	0.71459	0.712668	FALSE	FALSE	FALSE	ukb-b-7137	21	40350120	0.000802694	457547	0.9	Aspirin	Medication for pain relief, constipation, heartburn: Aspirin	Medication for pain relief, constipation, heartburn: Aspirin || ||	TRUE	igd	6.79986e-82	426824	21	0.00207624	40350120	ebi-a-GCST006979	Heel bone mineral density	TRUE	reported	igd	0.00104852	448	2	1	TRUE
		rs11107263	A	C	A	C	0.017602	0.00234908	0.126887	0.126811	FALSE	FALSE	FALSE	ukb-b-7137	12	94305374	0.00108428	457547	0.0299999	Aspirin	Medication for pain relief, constipation, heartburn: Aspirin	Medication for pain relief, constipation, heartburn: Aspirin || ||	TRUE	igd	1.7e-09	426824	12	0.00277523	94305374	ebi-a-GCST006979	Heel bone mineral density	TRUE	reported	igd	9.42402e-05	40.2276	2	1	TRUE
		rs11127656	A	G	A	G	-0.0120571	-0.00124718	0.273383	0.27377	FALSE	FALSE	FALSE	ukb-b-7137	3	79739700	0.000811788	457547	0.12	Aspirin	Medication for pain relief, constipation, heartburn: Aspirin	Medication for pain relief, constipation, heartburn: Aspirin || ||	TRUE	igd	2.80001e-10	426824	3	0.00209406	79739700	ebi-a-GCST006979	Heel bone mineral density	TRUE	reported	igd	7.76649e-05	33.1517	2	1	TRUE
		rs11142400	A	G	A	G	0.0125897	0.00078423	0.331934	0.331217	FALSE	FALSE	FALSE	ukb-b-7137	9	73017959	0.000768864	457547	0.31	Aspirin	Medication for pain relief, constipation, heartburn: Aspirin	Medication for pain relief, constipation, heartburn: Aspirin || ||	TRUE	igd	2.19999e-09	426824	9	0.00197211	73017959	ebi-a-GCST006979	Heel bone mineral density	TRUE	reported	igd	9.54725e-05	40.7536	2	1	TRUE
		rs1114344	G	A	G	A	-0.0112754	-0.000783752	0.566565	0.566619	FALSE	FALSE	FALSE	ukb-b-7137	20	10883427	0.000727817	457547	0.28	Aspirin	Medication for pain relief, constipation, heartburn: Aspirin	Medication for pain relief, constipation, heartburn: Aspirin || ||	TRUE	igd	1.2e-08	426824	20	0.00187193	10883427	ebi-a-GCST006979	Heel bone mineral density	TRUE	reported	igd	8.49961e-05	36.2813	2	1	TRUE
		rs11175773	T	C	T	C	0.0217571	-0.00251587	0.094847	0.094971	FALSE	FALSE	FALSE	ukb-b-7137	12	65861817	0.00125292	457547	0.0449997	Aspirin	Medication for pain relief, constipation, heartburn: Aspirin	Medication for pain relief, constipation, heartburn: Aspirin || ||	TRUE	igd	4.20001e-08	426824	12	0.00320675	65861817	ebi-a-GCST006979	Heel bone mineral density	TRUE	reported	igd	0.000107839	46.0331	2	1	TRUE
		rs11175835	A	G	A	G	-0.0228987	-0.000345931	0.711713	0.712704	FALSE	FALSE	FALSE	ukb-b-7137	12	65995687	0.000797697	457547	0.66	Aspirin	Medication for pain relief, constipation, heartburn: Aspirin	Medication for pain relief, constipation, heartburn: Aspirin || ||	TRUE	igd	2.09991e-22	426824	12	0.0020409	65995687	ebi-a-GCST006979	Heel bone mineral density	TRUE	reported	igd	0.00029485	125.886	2	1	TRUE
		rs11196170	A	G	A	G	-0.0300586	-0.00057153	0.211584	0.21358	FALSE	FALSE	FALSE	ukb-b-7137	10	114722621	0.00089125	457547	0.52	Aspirin	Medication for pain relief, constipation, heartburn: Aspirin	Medication for pain relief, constipation, heartburn: Aspirin || ||	TRUE	igd	2.90001e-31	426824	10	0.00228426	114722621	ebi-a-GCST006979	Heel bone mineral density	TRUE	reported	igd	0.000405529	173.159	2	1	TRUE
		rs112073168	A	G	A	G	-0.037428	0.00228713	0.028311	0.028623	FALSE	FALSE	FALSE	ukb-b-7137	12	108985976	0.00219994	457547	0.3	Aspirin	Medication for pain relief, constipation, heartburn: Aspirin	Medication for pain relief, constipation, heartburn: Aspirin || ||	TRUE	igd	8.99995e-10	426824	12	0.00565633	108985976	ebi-a-GCST006979	Heel bone mineral density	TRUE	reported	igd	0.000102572	43.7846	2	1	TRUE
		rs11228240	T	C	T	C	-0.0426866	-0.00124943	0.277482	0.276538	FALSE	FALSE	FALSE	ukb-b-7137	11	68218290	0.000807425	457547	0.12	Aspirin	Medication for pain relief, constipation, heartburn: Aspirin	Medication for pain relief, constipation, heartburn: Aspirin || ||	TRUE	igd	8.00018e-77	426824	11	0.0020576	68218290	ebi-a-GCST006979	Heel bone mineral density	TRUE	reported	igd	0.00100734	430.387	2	1	TRUE
		rs11238756	C	T	C	T	0.012318	-0.00158773	0.452655	0.453327	FALSE	FALSE	FALSE	ukb-b-7137	10	44367287	0.000724545	457547	0.0280001	Aspirin	Medication for pain relief, constipation, heartburn: Aspirin	Medication for pain relief, constipation, heartburn: Aspirin || ||	TRUE	igd	5.49997e-10	426824	10	0.00185052	44367287	ebi-a-GCST006979	Heel bone mineral density	TRUE	reported	igd	0.0001038	44.3089	2	1	TRUE
		rs11242776	C	T	C	T	-0.0142242	-0.000144589	0.419155	0.419493	FALSE	FALSE	FALSE	ukb-b-7137	6	2445131	0.000735848	457547	0.84	Aspirin	Medication for pain relief, constipation, heartburn: Aspirin	Medication for pain relief, constipation, heartburn: Aspirin || ||	TRUE	igd	3.79997e-09	426824	6	0.00186585	2445131	ebi-a-GCST006979	Heel bone mineral density	TRUE	reported	igd	0.000136143	58.1166	2	1	TRUE
		rs112447018	A	G	A	G	0.0401402	0.00376575	0.041361	0.041347	FALSE	FALSE	FALSE	ukb-b-7137	1	240553993	0.00186953	457547	0.0439997	Aspirin	Medication for pain relief, constipation, heartburn: Aspirin	Medication for pain relief, constipation, heartburn: Aspirin || ||	TRUE	igd	1.09999e-10	426824	1	0.0047394	240553993	ebi-a-GCST006979	Heel bone mineral density	TRUE	reported	igd	0.000168031	71.7316	2	1	TRUE
		rs112616813	A	G	A	G	-0.0571516	0.00244951	0.020999	0.020672	FALSE	FALSE	FALSE	ukb-b-7137	13	93921991	0.00271812	457547	0.37	Aspirin	Medication for pain relief, constipation, heartburn: Aspirin	Medication for pain relief, constipation, heartburn: Aspirin || ||	TRUE	igd	4.79954e-15	426824	13	0.00692835	93921991	ebi-a-GCST006979	Heel bone mineral density	TRUE	reported	igd	0.000159397	68.0448	2	1	TRUE
		rs112766772	C	T	C	T	0.0167911	0.000906216	0.234736	0.233967	FALSE	FALSE	FALSE	ukb-b-7137	14	105925300	0.00086951	457547	0.3	Aspirin	Medication for pain relief, constipation, heartburn: Aspirin	Medication for pain relief, constipation, heartburn: Aspirin || ||	TRUE	igd	3.29997e-10	426824	14	0.00223346	105925300	ebi-a-GCST006979	Heel bone mineral density	TRUE	reported	igd	0.000132402	56.5197	2	1	TRUE
		rs1133400	G	A	G	A	0.0305529	0.00076985	0.221454	0.219889	FALSE	FALSE	FALSE	ukb-b-7137	10	134459388	0.000870145	457547	0.38	Aspirin	Medication for pain relief, constipation, heartburn: Aspirin	Medication for pain relief, constipation, heartburn: Aspirin || ||	TRUE	igd	4.60045e-34	426824	10	0.00221634	134459388	ebi-a-GCST006979	Heel bone mineral density	TRUE	reported	igd	0.000445031	190.033	2	1	TRUE
		rs113488960	C	G	C	G	0.0553505	0.00580265	0.015748	0.016713	FALSE	TRUE	FALSE	ukb-b-7137	7	119752771	0.00288245	457547	0.0439997	Aspirin	Medication for pain relief, constipation, heartburn: Aspirin	Medication for pain relief, constipation, heartburn: Aspirin || ||	TRUE	igd	3.59998e-11	426824	7	0.0075115	119752771	ebi-a-GCST006979	Heel bone mineral density	TRUE	reported	igd	0.0001272	54.2985	2	1	TRUE
		rs114268629	C	T	C	T	-0.0689303	-0.00094034	0.033444	0.033082	FALSE	FALSE	FALSE	ukb-b-7137	1	22532007	0.00206481	457547	0.649999	Aspirin	Medication for pain relief, constipation, heartburn: Aspirin	Medication for pain relief, constipation, heartburn: Aspirin || ||	TRUE	igd	1.50003e-32	426824	1	0.00520726	22532007	ebi-a-GCST006979	Heel bone mineral density	TRUE	reported	igd	0.000410369	175.226	2	1	TRUE
		rs114658808	A	G	A	G	0.0566085	-0.00462287	0.02454	0.024875	FALSE	FALSE	FALSE	ukb-b-7137	2	119423996	0.00236279	457547	0.05	Aspirin	Medication for pain relief, constipation, heartburn: Aspirin	Medication for pain relief, constipation, heartburn: Aspirin || ||	TRUE	igd	2.09991e-21	426824	2	0.00603423	119423996	ebi-a-GCST006979	Heel bone mineral density	TRUE	reported	igd	0.000206149	88.0071	2	1	TRUE
		rs114667987	T	C	T	C	-0.0405383	-0.00193573	0.024952	0.024738	FALSE	FALSE	FALSE	ukb-b-7137	5	50784032	0.00233314	457547	0.41	Aspirin	Medication for pain relief, constipation, heartburn: Aspirin	Medication for pain relief, constipation, heartburn: Aspirin || ||	TRUE	igd	2e-10	426824	5	0.00594651	50784032	ebi-a-GCST006979	Heel bone mineral density	TRUE	reported	igd	0.000108871	46.4734	2	1	TRUE
		rs11576308	A	G	A	G	0.0153447	0.000469577	0.609027	0.608929	FALSE	FALSE	FALSE	ukb-b-7137	1	103370977	0.000741562	457547	0.53	Aspirin	Medication for pain relief, constipation, heartburn: Aspirin	Medication for pain relief, constipation, heartburn: Aspirin || ||	TRUE	igd	2.70023e-15	426824	1	0.00188196	103370977	ebi-a-GCST006979	Heel bone mineral density	TRUE	reported	igd	0.000155733	66.4805	2	1	TRUE
		rs1159798	C	A	C	A	-0.0641807	0.000906619	0.778006	0.775058	FALSE	FALSE	FALSE	ukb-b-7137	10	54412493	0.000862387	457547	0.29	Aspirin	Medication for pain relief, constipation, heartburn: Aspirin	Medication for pain relief, constipation, heartburn: Aspirin || ||	TRUE	igd	6.69885e-154	426824	10	0.0022139	54412493	ebi-a-GCST006979	Heel bone mineral density	TRUE	reported	igd	0.00196512	840.409	2	1	TRUE
		rs116228246	C	G	C	G	0.0865451	0.0033558	0.023367	0.023322	FALSE	TRUE	FALSE	ukb-b-7137	6	7050935	0.00241757	457547	0.17	Aspirin	Medication for pain relief, constipation, heartburn: Aspirin	Medication for pain relief, constipation, heartburn: Aspirin || ||	TRUE	igd	2.90001e-41	426824	6	0.00612502	7050935	ebi-a-GCST006979	Heel bone mineral density	TRUE	reported	igd	0.000467539	199.649	2	1	TRUE
		rs11643240	G	A	G	A	-0.0153582	0.00174387	0.266841	0.267925	FALSE	FALSE	FALSE	ukb-b-7137	16	69635916	0.000814895	457547	0.032	Aspirin	Medication for pain relief, constipation, heartburn: Aspirin	Medication for pain relief, constipation, heartburn: Aspirin || ||	TRUE	igd	2.09991e-12	426824	16	0.00209795	69635916	ebi-a-GCST006979	Heel bone mineral density	TRUE	reported	igd	0.000125541	53.5906	2	1	TRUE
		rs11668064	G	A	G	A	-0.0340146	0.000513873	0.314195	0.314723	FALSE	FALSE	FALSE	ukb-b-7137	19	1169066	0.000779613	457547	0.51	Aspirin	Medication for pain relief, constipation, heartburn: Aspirin	Medication for pain relief, constipation, heartburn: Aspirin || ||	TRUE	igd	1.59993e-51	426824	19	0.00200626	1169066	ebi-a-GCST006979	Heel bone mineral density	TRUE	reported	igd	0.000673	287.445	2	1	TRUE
		rs11670056	T	C	T	C	-0.0239424	0.00237126	0.075023	0.075718	FALSE	FALSE	FALSE	ukb-b-7137	19	18589943	0.00136326	457547	0.0819993	Aspirin	Medication for pain relief, constipation, heartburn: Aspirin	Medication for pain relief, constipation, heartburn: Aspirin || ||	TRUE	igd	1.29987e-11	426824	19	0.00352176	18589943	ebi-a-GCST006979	Heel bone mineral density	TRUE	reported	igd	0.000108273	46.2183	2	1	TRUE
		rs11675489	G	A	G	A	-0.0131167	-0.000338485	0.455894	0.456841	FALSE	FALSE	FALSE	ukb-b-7137	2	85498783	0.00072582	457547	0.64	Aspirin	Medication for pain relief, constipation, heartburn: Aspirin	Medication for pain relief, constipation, heartburn: Aspirin || ||	TRUE	igd	1.29999e-09	426824	2	0.00184086	85498783	ebi-a-GCST006979	Heel bone mineral density	TRUE	reported	igd	0.000118934	50.7698	2	1	TRUE
		rs11688492	C	T	C	T	-0.0127471	-0.000734561	0.456079	0.45574	FALSE	FALSE	FALSE	ukb-b-7137	2	64865804	0.000725057	457547	0.31	Aspirin	Medication for pain relief, constipation, heartburn: Aspirin	Medication for pain relief, constipation, heartburn: Aspirin || ||	TRUE	igd	2.29985e-11	426824	2	0.00184864	64865804	ebi-a-GCST006979	Heel bone mineral density	TRUE	reported	igd	0.000111384	47.5462	2	1	TRUE
		rs11696009	C	A	C	A	0.0157018	-0.000348357	0.343594	0.344183	FALSE	FALSE	FALSE	ukb-b-7137	2	72330334	0.000762998	457547	0.649999	Aspirin	Medication for pain relief, constipation, heartburn: Aspirin	Medication for pain relief, constipation, heartburn: Aspirin || ||	TRUE	igd	2.29985e-14	426824	2	0.00193576	72330334	ebi-a-GCST006979	Heel bone mineral density	TRUE	reported	igd	0.000154127	65.7951	2	1	TRUE
		rs117111740	C	T	C	T	-0.111804	0.00347705	0.027284	0.026703	FALSE	FALSE	FALSE	ukb-b-7137	11	62201239	0.00227976	457547	0.13	Aspirin	Medication for pain relief, constipation, heartburn: Aspirin	Medication for pain relief, constipation, heartburn: Aspirin || ||	TRUE	igd	1.50003e-71	426824	11	0.00575562	62201239	ebi-a-GCST006979	Heel bone mineral density	TRUE	reported	igd	0.000883279	377.336	2	1	TRUE
		rs117124857	T	C	T	C	-0.0753168	-0.00218351	0.022557	0.022314	FALSE	FALSE	FALSE	ukb-b-7137	7	121009802	0.00256329	457547	0.39	Aspirin	Medication for pain relief, constipation, heartburn: Aspirin	Medication for pain relief, constipation, heartburn: Aspirin || ||	TRUE	igd	8.30042e-29	426824	7	0.00643509	121009802	ebi-a-GCST006979	Heel bone mineral density	TRUE	reported	igd	0.000320838	136.985	2	1	TRUE
		rs11729023	T	C	T	C	0.0250765	0.00201121	0.120757	0.120255	FALSE	FALSE	FALSE	ukb-b-7137	4	71991184	0.00111344	457547	0.0710003	Aspirin	Medication for pain relief, constipation, heartburn: Aspirin	Medication for pain relief, constipation, heartburn: Aspirin || ||	TRUE	igd	1.29987e-14	426824	4	0.00284297	71991184	ebi-a-GCST006979	Heel bone mineral density	TRUE	reported	igd	0.000182247	77.8014	2	1	TRUE
		rs117445182	A	C	A	C	-0.0689532	-0.00135359	0.017909	0.017676	FALSE	FALSE	FALSE	ukb-b-7137	6	151730166	0.00280995	457547	0.630001	Aspirin	Medication for pain relief, constipation, heartburn: Aspirin	Medication for pain relief, constipation, heartburn: Aspirin || ||	TRUE	igd	1.20005e-20	426824	6	0.00707919	151730166	ebi-a-GCST006979	Heel bone mineral density	TRUE	reported	igd	0.000222227	94.8724	2	1	TRUE
		rs117481343	T	C	T	C	0.129348	-0.00138256	0.029078	0.029045	FALSE	FALSE	FALSE	ukb-b-7137	12	13328208	0.00221192	457547	0.53	Aspirin	Medication for pain relief, constipation, heartburn: Aspirin	Medication for pain relief, constipation, heartburn: Aspirin || ||	TRUE	igd	8.4004e-94	426824	12	0.00565544	13328208	ebi-a-GCST006979	Heel bone mineral density	TRUE	reported	igd	0.00122407	523.1	2	1	TRUE
		rs11752784	G	A	G	A	-0.0246596	-0.000644368	0.097073	0.097595	FALSE	FALSE	FALSE	ukb-b-7137	6	122193876	0.00122472	457547	0.6	Aspirin	Medication for pain relief, constipation, heartburn: Aspirin	Medication for pain relief, constipation, heartburn: Aspirin || ||	TRUE	igd	6.70039e-12	426824	6	0.00311188	122193876	ebi-a-GCST006979	Heel bone mineral density	TRUE	reported	igd	0.0001471	62.7949	2	1	TRUE
		rs11752873	T	C	T	C	0.0185848	0.000923618	0.128928	0.130298	FALSE	FALSE	FALSE	ukb-b-7137	6	155363822	0.00107382	457547	0.39	Aspirin	Medication for pain relief, constipation, heartburn: Aspirin	Medication for pain relief, constipation, heartburn: Aspirin || ||	TRUE	igd	1.29999e-09	426824	6	0.00273581	155363822	ebi-a-GCST006979	Heel bone mineral density	TRUE	reported	igd	0.000108106	46.1468	2	1	TRUE
		rs117557198	G	A	G	A	0.0297855	-0.000264151	0.077492	0.076583	FALSE	FALSE	FALSE	ukb-b-7137	12	49655948	0.00136512	457547	0.85	Aspirin	Medication for pain relief, constipation, heartburn: Aspirin	Medication for pain relief, constipation, heartburn: Aspirin || ||	TRUE	igd	1.59993e-14	426824	12	0.00347413	49655948	ebi-a-GCST006979	Heel bone mineral density	TRUE	reported	igd	0.000172184	73.5048	2	1	TRUE
		rs118115924	T	G	T	G	-0.198518	-0.000715651	0.011717	0.01173	FALSE	FALSE	FALSE	ukb-b-7137	12	49379537	0.00334509	457547	0.83	Aspirin	Medication for pain relief, constipation, heartburn: Aspirin	Medication for pain relief, constipation, heartburn: Aspirin || ||	TRUE	igd	2.90001e-94	426824	12	0.00856613	49379537	ebi-a-GCST006979	Heel bone mineral density	TRUE	reported	igd	0.00125671	537.067	2	1	TRUE
		rs1181334	G	T	G	T	-0.0226008	-0.0013938	0.807638	0.808603	FALSE	FALSE	FALSE	ukb-b-7137	12	12367588	0.000919231	457547	0.13	Aspirin	Medication for pain relief, constipation, heartburn: Aspirin	Medication for pain relief, constipation, heartburn: Aspirin || ||	TRUE	igd	5.40008e-20	426824	12	0.00234789	12367588	ebi-a-GCST006979	Heel bone mineral density	TRUE	reported	igd	0.000217045	92.6595	2	1	TRUE
		rs1187624	C	A	C	A	-0.0242445	0.000239569	0.061707	0.062451	FALSE	FALSE	FALSE	ukb-b-7137	14	95666029	0.00149094	457547	0.87	Aspirin	Medication for pain relief, constipation, heartburn: Aspirin	Medication for pain relief, constipation, heartburn: Aspirin || ||	TRUE	igd	2.19999e-08	426824	14	0.00385561	95666029	ebi-a-GCST006979	Heel bone mineral density	TRUE	reported	igd	9.26299e-05	39.5401	2	1	TRUE
		rs11880992	A	G	A	G	-0.0166909	-9.0405e-05	0.408097	0.408349	FALSE	FALSE	FALSE	ukb-b-7137	19	2176403	0.00073394	457547	0.9	Aspirin	Medication for pain relief, constipation, heartburn: Aspirin	Medication for pain relief, constipation, heartburn: Aspirin || ||	TRUE	igd	2.19989e-15	426824	19	0.00188817	2176403	ebi-a-GCST006979	Heel bone mineral density	TRUE	reported	igd	0.000183041	78.1403	2	1	TRUE
		rs11915970	T	A	T	A	0.0441141	0.000114278	0.11859	0.118471	FALSE	TRUE	FALSE	ukb-b-7137	3	56169965	0.0011194	457547	0.92	Aspirin	Medication for pain relief, constipation, heartburn: Aspirin	Medication for pain relief, constipation, heartburn: Aspirin || ||	TRUE	igd	9.09913e-46	426824	3	0.00286324	56169965	ebi-a-GCST006979	Heel bone mineral density	TRUE	reported	igd	0.000555839	237.376	2	1	TRUE
		rs11934731	A	G	A	G	-0.0358039	7.37904e-05	0.679887	0.679882	FALSE	FALSE	FALSE	ukb-b-7137	4	88831249	0.000775292	457547	0.92	Aspirin	Medication for pain relief, constipation, heartburn: Aspirin	Medication for pain relief, constipation, heartburn: Aspirin || ||	TRUE	igd	3.40017e-53	426824	4	0.00198362	88831249	ebi-a-GCST006979	Heel bone mineral density	TRUE	reported	igd	0.000762717	325.793	2	1	TRUE
		rs11995050	C	A	C	A	0.0145992	8.06145e-05	0.225762	0.225392	FALSE	FALSE	FALSE	ukb-b-7137	8	25310042	0.000863469	457547	0.93	Aspirin	Medication for pain relief, constipation, heartburn: Aspirin	Medication for pain relief, constipation, heartburn: Aspirin || ||	TRUE	igd	2.39994e-13	426824	8	0.00221699	25310042	ebi-a-GCST006979	Heel bone mineral density	TRUE	reported	igd	0.000101587	43.3639	2	1	TRUE
		rs12041821	A	C	A	C	-0.0143761	-9.01252e-05	0.174213	0.174071	FALSE	FALSE	FALSE	ukb-b-7137	1	41969059	0.000956136	457547	0.92	Aspirin	Medication for pain relief, constipation, heartburn: Aspirin	Medication for pain relief, constipation, heartburn: Aspirin || ||	TRUE	igd	3.2e-08	426824	1	0.00242752	41969059	ebi-a-GCST006979	Heel bone mineral density	TRUE	reported	igd	8.21622e-05	35.0715	2	1	TRUE
		rs12121554	A	G	A	G	0.0237496	-0.000586568	0.694329	0.69164	FALSE	FALSE	FALSE	ukb-b-7137	1	220031791	0.000781303	457547	0.450001	Aspirin	Medication for pain relief, constipation, heartburn: Aspirin	Medication for pain relief, constipation, heartburn: Aspirin || ||	TRUE	igd	3.80014e-26	426824	1	0.00198822	220031791	ebi-a-GCST006979	Heel bone mineral density	TRUE	reported	igd	0.000334187	142.686	2	1	TRUE
		rs12127020	G	C	G	C	0.0173173	0.000489693	0.188167	0.191015	FALSE	TRUE	FALSE	ukb-b-7137	1	68404391	0.000919135	457547	0.59	Aspirin	Medication for pain relief, constipation, heartburn: Aspirin	Medication for pain relief, constipation, heartburn: Aspirin || ||	TRUE	igd	7.29962e-12	426824	1	0.00234829	68404391	ebi-a-GCST006979	Heel bone mineral density	TRUE	reported	igd	0.000127395	54.382	2	1	TRUE
		rs12149673	G	A	G	A	0.0287765	0.000322964	0.304026	0.304271	FALSE	FALSE	FALSE	ukb-b-7137	16	55059130	0.000787395	457547	0.68	Aspirin	Medication for pain relief, constipation, heartburn: Aspirin	Medication for pain relief, constipation, heartburn: Aspirin || ||	TRUE	igd	1.29987e-38	426824	16	0.00202001	55059130	ebi-a-GCST006979	Heel bone mineral density	TRUE	reported	igd	0.000475241	202.94	2	1	TRUE
		rs12210993	A	G	A	G	-0.0222484	0.0004461	0.482403	0.482425	FALSE	FALSE	FALSE	ukb-b-7137	6	2480890	0.000721708	457547	0.54	Aspirin	Medication for pain relief, constipation, heartburn: Aspirin	Medication for pain relief, constipation, heartburn: Aspirin || ||	TRUE	igd	3.59998e-26	426824	6	0.00182978	2480890	ebi-a-GCST006979	Heel bone mineral density	TRUE	reported	igd	0.000346259	147.842	2	1	TRUE
		rs12215938	T	C	T	C	0.0240366	-0.000291952	0.14014	0.141036	FALSE	FALSE	FALSE	ukb-b-7137	6	155325261	0.00103382	457547	0.780001	Aspirin	Medication for pain relief, constipation, heartburn: Aspirin	Medication for pain relief, constipation, heartburn: Aspirin || ||	TRUE	igd	3.69999e-18	426824	6	0.00263141	155325261	ebi-a-GCST006979	Heel bone mineral density	TRUE	reported	igd	0.00019545	83.4386	2	1	TRUE
		rs12276167	G	T	G	T	-0.0135058	0.000420992	0.59339	0.593236	FALSE	FALSE	FALSE	ukb-b-7137	11	27635571	0.000735757	457547	0.57	Aspirin	Medication for pain relief, constipation, heartburn: Aspirin	Medication for pain relief, constipation, heartburn: Aspirin || ||	TRUE	igd	4.10015e-12	426824	11	0.00187635	27635571	ebi-a-GCST006979	Heel bone mineral density	TRUE	reported	igd	0.00012137	51.8097	2	1	TRUE
		rs12323717	G	A	G	A	0.0145705	-9.0758e-05	0.36339	0.362546	FALSE	FALSE	FALSE	ukb-b-7137	14	51154362	0.000757078	457547	0.9	Aspirin	Medication for pain relief, constipation, heartburn: Aspirin	Medication for pain relief, constipation, heartburn: Aspirin || ||	TRUE	igd	3.2e-09	426824	14	0.00194635	51154362	ebi-a-GCST006979	Heel bone mineral density	TRUE	reported	igd	0.000131281	56.0409	2	1	TRUE
		rs12332674	G	T	G	T	0.0207713	-0.000466605	0.153017	0.152327	FALSE	FALSE	FALSE	ukb-b-7137	5	132322852	0.00100351	457547	0.64	Aspirin	Medication for pain relief, constipation, heartburn: Aspirin	Medication for pain relief, constipation, heartburn: Aspirin || ||	TRUE	igd	3.80014e-12	426824	5	0.00256477	132322852	ebi-a-GCST006979	Heel bone mineral density	TRUE	reported	igd	0.000153644	65.5886	2	1	TRUE
		rs12358555	G	A	G	A	0.0186808	0.00107853	0.24419	0.242454	FALSE	FALSE	FALSE	ukb-b-7137	10	112279893	0.000844516	457547	0.2	Aspirin	Medication for pain relief, constipation, heartburn: Aspirin	Medication for pain relief, constipation, heartburn: Aspirin || ||	TRUE	igd	7.00003e-16	426824	10	0.00215218	112279893	ebi-a-GCST006979	Heel bone mineral density	TRUE	reported	igd	0.000176485	75.3411	2	1	TRUE
		rs12372718	G	A	G	A	-0.0148156	0.000525551	0.406584	0.404081	FALSE	FALSE	FALSE	ukb-b-7137	12	51171090	0.00073414	457547	0.47	Aspirin	Medication for pain relief, constipation, heartburn: Aspirin	Medication for pain relief, constipation, heartburn: Aspirin || ||	TRUE	igd	2.60016e-13	426824	12	0.00187738	51171090	ebi-a-GCST006979	Heel bone mineral density	TRUE	reported	igd	0.000145889	62.2776	2	1	TRUE
		rs12443188	A	T	A	T	0.0223465	-0.000640488	0.235065	0.235464	FALSE	TRUE	FALSE	ukb-b-7137	15	67433941	0.000858487	457547	0.46	Aspirin	Medication for pain relief, constipation, heartburn: Aspirin	Medication for pain relief, constipation, heartburn: Aspirin || ||	TRUE	igd	1.29987e-18	426824	15	0.00220975	67433941	ebi-a-GCST006979	Heel bone mineral density	TRUE	reported	igd	0.000239541	102.266	2	1	TRUE
		rs12448684	A	G	A	G	-0.0240184	0.00105825	0.490294	0.488501	FALSE	FALSE	FALSE	ukb-b-7137	16	81580088	0.000723141	457547	0.14	Aspirin	Medication for pain relief, constipation, heartburn: Aspirin	Medication for pain relief, constipation, heartburn: Aspirin || ||	TRUE	igd	1.39991e-31	426824	16	0.00185508	81580088	ebi-a-GCST006979	Heel bone mineral density	TRUE	reported	igd	0.000392594	167.634	2	1	TRUE
		rs12452440	C	T	C	T	0.018347	-0.00122283	0.578545	0.57806	FALSE	FALSE	FALSE	ukb-b-7137	17	80527356	0.000730478	457547	0.0940005	Aspirin	Medication for pain relief, constipation, heartburn: Aspirin	Medication for pain relief, constipation, heartburn: Aspirin || ||	TRUE	igd	5.60015e-21	426824	17	0.00187049	80527356	ebi-a-GCST006979	Heel bone mineral density	TRUE	reported	igd	0.000225358	96.2094	2	1	TRUE
		rs12485244	A	G	A	G	0.016987	0.000589177	0.484439	0.483099	FALSE	FALSE	FALSE	ukb-b-7137	22	29427200	0.000729839	457547	0.42	Aspirin	Medication for pain relief, constipation, heartburn: Aspirin	Medication for pain relief, constipation, heartburn: Aspirin || ||	TRUE	igd	5.50047e-15	426824	22	0.00188377	29427200	ebi-a-GCST006979	Heel bone mineral density	TRUE	reported	igd	0.000190479	81.3159	2	1	TRUE
		rs12487905	C	T	C	T	0.0127555	-0.000432524	0.208899	0.207906	FALSE	FALSE	FALSE	ukb-b-7137	3	124521035	0.000891638	457547	0.630001	Aspirin	Medication for pain relief, constipation, heartburn: Aspirin	Medication for pain relief, constipation, heartburn: Aspirin || ||	TRUE	igd	4.79999e-08	426824	3	0.00227765	124521035	ebi-a-GCST006979	Heel bone mineral density	TRUE	reported	igd	7.34751e-05	31.3631	2	1	TRUE
		rs12499988	T	C	T	C	-0.0164263	-0.00141272	0.352919	0.351864	FALSE	FALSE	FALSE	ukb-b-7137	4	146781251	0.000756029	457547	0.0619998	Aspirin	Medication for pain relief, constipation, heartburn: Aspirin	Medication for pain relief, constipation, heartburn: Aspirin || ||	TRUE	igd	1.59993e-13	426824	4	0.00193277	146781251	ebi-a-GCST006979	Heel bone mineral density	TRUE	reported	igd	0.000169199	72.2299	2	1	TRUE
		rs12534970	G	A	G	A	0.0119276	-0.00138094	0.490271	0.491193	FALSE	FALSE	FALSE	ukb-b-7137	7	15031507	0.000723247	457547	0.0560003	Aspirin	Medication for pain relief, constipation, heartburn: Aspirin	Medication for pain relief, constipation, heartburn: Aspirin || ||	TRUE	igd	5.99998e-09	426824	7	0.00182624	15031507	ebi-a-GCST006979	Heel bone mineral density	TRUE	reported	igd	9.99305e-05	42.6568	2	1	TRUE
		rs12545602	A	C	A	C	0.0211702	-0.000229189	0.129536	0.129884	FALSE	FALSE	FALSE	ukb-b-7137	8	100846840	0.00107754	457547	0.83	Aspirin	Medication for pain relief, constipation, heartburn: Aspirin	Medication for pain relief, constipation, heartburn: Aspirin || ||	TRUE	igd	8.4004e-13	426824	8	0.002771	100846840	ebi-a-GCST006979	Heel bone mineral density	TRUE	reported	igd	0.000136732	58.368	2	1	TRUE
		rs1256065	T	G	T	G	0.0121038	-0.000486472	0.547927	0.549591	FALSE	FALSE	FALSE	ukb-b-7137	14	64698932	0.000725663	457547	0.5	Aspirin	Medication for pain relief, constipation, heartburn: Aspirin	Medication for pain relief, constipation, heartburn: Aspirin || ||	TRUE	igd	1.5e-08	426824	14	0.00186673	64698932	ebi-a-GCST006979	Heel bone mineral density	TRUE	reported	igd	9.84893e-05	42.0415	2	1	TRUE
		rs12569559	G	T	G	T	0.0185821	-5.98362e-05	0.456173	0.457554	FALSE	FALSE	FALSE	ukb-b-7137	10	60312711	0.000724216	457547	0.93	Aspirin	Medication for pain relief, constipation, heartburn: Aspirin	Medication for pain relief, constipation, heartburn: Aspirin || ||	TRUE	igd	4.00037e-18	426824	10	0.00184995	60312711	ebi-a-GCST006979	Heel bone mineral density	TRUE	reported	igd	0.00023633	100.895	2	1	TRUE
		rs12616772	C	A	C	A	-0.0114877	0.00112598	0.654741	0.652771	FALSE	FALSE	FALSE	ukb-b-7137	2	177531503	0.000756966	457547	0.14	Aspirin	Medication for pain relief, constipation, heartburn: Aspirin	Medication for pain relief, constipation, heartburn: Aspirin || ||	TRUE	igd	5.49997e-09	426824	2	0.00192285	177531503	ebi-a-GCST006979	Heel bone mineral density	TRUE	reported	igd	8.36162e-05	35.6922	2	1	TRUE
		rs12733821	C	G	C	G	0.0161103	-0.00147147	0.648673	0.646719	FALSE	TRUE	FALSE	ukb-b-7137	1	162086691	0.000753929	457547	0.051	Aspirin	Medication for pain relief, constipation, heartburn: Aspirin	Medication for pain relief, constipation, heartburn: Aspirin || ||	TRUE	igd	5.50047e-16	426824	1	0.00191562	162086691	ebi-a-GCST006979	Heel bone mineral density	TRUE	reported	igd	0.000165679	70.7272	2	1	TRUE
		rs12756373	C	A	C	A	0.020704	0.000548497	0.086952	0.085618	FALSE	FALSE	FALSE	ukb-b-7137	1	85333182	0.00128684	457547	0.67	Aspirin	Medication for pain relief, constipation, heartburn: Aspirin	Medication for pain relief, constipation, heartburn: Aspirin || ||	TRUE	igd	1.79999e-10	426824	1	0.00324327	85333182	ebi-a-GCST006979	Heel bone mineral density	TRUE	reported	igd	9.54667e-05	40.7512	2	1	TRUE
		rs12811685	G	C	G	C	-0.0176709	-0.000272786	0.343143	0.342951	FALSE	TRUE	FALSE	ukb-b-7137	12	78222363	0.000761697	457547	0.719999	Aspirin	Medication for pain relief, constipation, heartburn: Aspirin	Medication for pain relief, constipation, heartburn: Aspirin || ||	TRUE	igd	1.69981e-14	426824	12	0.0019485	78222363	ebi-a-GCST006979	Heel bone mineral density	TRUE	reported	igd	0.000192657	82.2459	2	1	TRUE
		rs1286075	T	C	T	C	0.0305343	0.00115125	0.171471	0.173583	FALSE	FALSE	FALSE	ukb-b-7137	14	91446796	0.000952794	457547	0.23	Aspirin	Medication for pain relief, constipation, heartburn: Aspirin	Medication for pain relief, constipation, heartburn: Aspirin || ||	TRUE	igd	2.99985e-30	426824	14	0.00246569	91446796	ebi-a-GCST006979	Heel bone mineral density	TRUE	reported	igd	0.000359165	153.355	2	1	TRUE
		rs1286662	G	A	G	A	-0.0222947	0.00213449	0.18496	0.184104	FALSE	FALSE	FALSE	ukb-b-7137	3	25528376	0.000931294	457547	0.0219999	Aspirin	Medication for pain relief, constipation, heartburn: Aspirin	Medication for pain relief, constipation, heartburn: Aspirin || ||	TRUE	igd	8.19974e-16	426824	3	0.00237947	25528376	ebi-a-GCST006979	Heel bone mineral density	TRUE	reported	igd	0.000205639	87.7891	2	1	TRUE
		rs12924535	T	G	T	G	0.0215055	-0.000376613	0.640924	0.637057	FALSE	FALSE	FALSE	ukb-b-7137	16	51829902	0.000752897	457547	0.62	Aspirin	Medication for pain relief, constipation, heartburn: Aspirin	Medication for pain relief, constipation, heartburn: Aspirin || ||	TRUE	igd	1.29987e-25	426824	16	0.00193701	51829902	ebi-a-GCST006979	Heel bone mineral density	TRUE	reported	igd	0.00028871	123.263	2	1	TRUE
		rs12941363	A	C	A	C	0.01286	0.00132491	0.179059	0.178021	FALSE	FALSE	FALSE	ukb-b-7137	17	4065623	0.000943726	457547	0.16	Aspirin	Medication for pain relief, constipation, heartburn: Aspirin	Medication for pain relief, constipation, heartburn: Aspirin || ||	TRUE	igd	4.70002e-08	426824	17	0.00241046	4065623	ebi-a-GCST006979	Heel bone mineral density	TRUE	reported	igd	6.66813e-05	28.463	2	1	TRUE
		rs12942736	T	C	T	C	-0.0235682	0.000610867	0.238159	0.238253	FALSE	FALSE	FALSE	ukb-b-7137	17	69862975	0.000856847	457547	0.48	Aspirin	Medication for pain relief, constipation, heartburn: Aspirin	Medication for pain relief, constipation, heartburn: Aspirin || ||	TRUE	igd	3.80014e-23	426824	17	0.00219339	69862975	ebi-a-GCST006979	Heel bone mineral density	TRUE	reported	igd	0.00027043	115.457	2	1	TRUE
		rs12945403	C	T	C	T	-0.0172539	-0.000856538	0.658877	0.657065	FALSE	FALSE	FALSE	ukb-b-7137	17	80004094	0.000764789	457547	0.26	Aspirin	Medication for pain relief, constipation, heartburn: Aspirin	Medication for pain relief, constipation, heartburn: Aspirin || ||	TRUE	igd	6.20012e-17	426824	17	0.00196027	80004094	ebi-a-GCST006979	Heel bone mineral density	TRUE	reported	igd	0.000181474	77.4713	2	1	TRUE
		rs12984621	G	C	G	C	0.0170423	-0.00132548	0.302909	0.304221	FALSE	TRUE	FALSE	ukb-b-7137	19	41732727	0.000790218	457547	0.0929994	Aspirin	Medication for pain relief, constipation, heartburn: Aspirin	Medication for pain relief, constipation, heartburn: Aspirin || ||	TRUE	igd	5.70033e-12	426824	19	0.00203475	41732727	ebi-a-GCST006979	Heel bone mineral density	TRUE	reported	igd	0.000164329	70.1507	2	1	TRUE
		rs12986939	A	G	A	G	-0.0502059	-1.23278e-05	0.725845	0.72583	FALSE	FALSE	FALSE	ukb-b-7137	2	119089007	0.000810063	457547	0.99	Aspirin	Medication for pain relief, constipation, heartburn: Aspirin	Medication for pain relief, constipation, heartburn: Aspirin || ||	TRUE	igd	3.39625e-111	426824	2	0.00205425	119089007	ebi-a-GCST006979	Heel bone mineral density	TRUE	reported	igd	0.00139748	597.312	2	1	TRUE
		rs13002567	C	T	C	T	0.0180016	0.000312601	0.334817	0.33353	FALSE	FALSE	FALSE	ukb-b-7137	2	25465720	0.000764815	457547	0.68	Aspirin	Medication for pain relief, constipation, heartburn: Aspirin	Medication for pain relief, constipation, heartburn: Aspirin || ||	TRUE	igd	5.60015e-17	426824	2	0.00193688	25465720	ebi-a-GCST006979	Heel bone mineral density	TRUE	reported	igd	0.000202339	86.3803	2	1	TRUE
		rs13022378	T	C	T	C	0.0225401	-0.000204229	0.397077	0.39552	FALSE	FALSE	FALSE	ukb-b-7137	2	202954511	0.000739323	457547	0.780001	Aspirin	Medication for pain relief, constipation, heartburn: Aspirin	Medication for pain relief, constipation, heartburn: Aspirin || ||	TRUE	igd	3.19963e-29	426824	2	0.00187243	202954511	ebi-a-GCST006979	Heel bone mineral density	TRUE	reported	igd	0.000339394	144.91	2	1	TRUE
		rs13070996	T	G	T	G	-0.014301	0.00101418	0.278697	0.277057	FALSE	FALSE	FALSE	ukb-b-7137	3	196906074	0.00080574	457547	0.21	Aspirin	Medication for pain relief, constipation, heartburn: Aspirin	Medication for pain relief, constipation, heartburn: Aspirin || ||	TRUE	igd	9.69996e-10	426824	3	0.00205872	196906074	ebi-a-GCST006979	Heel bone mineral density	TRUE	reported	igd	0.000113042	48.2543	2	1	TRUE
		rs13072536	T	A	T	A	0.0169139	0.00064547	0.224342	0.226109	FALSE	TRUE	FALSE	ukb-b-7137	3	52861211	0.000863641	457547	0.450001	Aspirin	Medication for pain relief, constipation, heartburn: Aspirin	Medication for pain relief, constipation, heartburn: Aspirin || ||	TRUE	igd	2.19999e-09	426824	3	0.00234326	52861211	ebi-a-GCST006979	Heel bone mineral density	TRUE	reported	igd	0.000122052	52.1008	2	1	TRUE
		rs13088318	G	A	G	A	0.0152577	-2.74974e-05	0.337745	0.336552	FALSE	FALSE	FALSE	ukb-b-7137	3	101242751	0.000763542	457547	0.97	Aspirin	Medication for pain relief, constipation, heartburn: Aspirin	Medication for pain relief, constipation, heartburn: Aspirin || ||	TRUE	igd	9.20026e-12	426824	3	0.00195249	101242751	ebi-a-GCST006979	Heel bone mineral density	TRUE	reported	igd	0.000143051	61.0659	2	1	TRUE
		rs13133616	G	A	G	A	0.0189451	-0.000480227	0.254493	0.25413	FALSE	FALSE	FALSE	ukb-b-7137	4	157505233	0.000830294	457547	0.56	Aspirin	Medication for pain relief, constipation, heartburn: Aspirin	Medication for pain relief, constipation, heartburn: Aspirin || ||	TRUE	igd	2.70023e-13	426824	4	0.00212243	157505233	ebi-a-GCST006979	Heel bone mineral density	TRUE	reported	igd	0.000186637	79.6755	2	1	TRUE
		rs13154707	G	A	G	A	0.0208068	-0.000469389	0.254443	0.254105	FALSE	FALSE	FALSE	ukb-b-7137	5	42534270	0.000830601	457547	0.57	Aspirin	Medication for pain relief, constipation, heartburn: Aspirin	Medication for pain relief, constipation, heartburn: Aspirin || ||	TRUE	igd	3.90032e-21	426824	5	0.00212652	42534270	ebi-a-GCST006979	Heel bone mineral density	TRUE	reported	igd	0.000224246	95.7347	2	1	TRUE
		rs13179493	C	T	C	T	0.0295407	0.000839148	0.292473	0.292493	FALSE	FALSE	FALSE	ukb-b-7137	5	39426307	0.000803355	457547	0.3	Aspirin	Medication for pain relief, constipation, heartburn: Aspirin	Medication for pain relief, constipation, heartburn: Aspirin || ||	TRUE	igd	4.60045e-39	426824	5	0.00205603	39426307	ebi-a-GCST006979	Heel bone mineral density	TRUE	reported	igd	0.000483419	206.434	2	1	TRUE
		rs134613	G	T	G	T	-0.0428614	0.000556186	0.650813	0.65219	FALSE	FALSE	FALSE	ukb-b-7137	22	29477384	0.000757355	457547	0.46	Aspirin	Medication for pain relief, constipation, heartburn: Aspirin	Medication for pain relief, constipation, heartburn: Aspirin || ||	TRUE	igd	3.50026e-90	426824	22	0.00195285	29477384	ebi-a-GCST006979	Heel bone mineral density	TRUE	reported	igd	0.00112734	481.718	2	1	TRUE
		rs1351623	T	C	T	C	-0.0160458	-0.000917277	0.165412	0.166924	FALSE	FALSE	FALSE	ukb-b-7137	4	104587977	0.000970088	457547	0.34	Aspirin	Medication for pain relief, constipation, heartburn: Aspirin	Medication for pain relief, constipation, heartburn: Aspirin || ||	TRUE	igd	4.79999e-09	426824	4	0.00248936	104587977	ebi-a-GCST006979	Heel bone mineral density	TRUE	reported	igd	9.73321e-05	41.5475	2	1	TRUE
		rs1386625	G	A	G	A	-0.0455185	-0.00137136	0.90177	0.903068	FALSE	FALSE	FALSE	ukb-b-7137	4	38361120	0.0012337	457547	0.27	Aspirin	Medication for pain relief, constipation, heartburn: Aspirin	Medication for pain relief, constipation, heartburn: Aspirin || ||	TRUE	igd	2.39994e-40	426824	4	0.00313806	38361120	ebi-a-GCST006979	Heel bone mineral density	TRUE	reported	igd	0.000492709	210.403	2	1	TRUE
		rs1392798	A	G	A	G	-0.0151855	-0.000207959	0.541775	0.542005	FALSE	FALSE	FALSE	ukb-b-7137	3	157056287	0.000724674	457547	0.77	Aspirin	Medication for pain relief, constipation, heartburn: Aspirin	Medication for pain relief, constipation, heartburn: Aspirin || ||	TRUE	igd	6.79986e-13	426824	3	0.00185505	157056287	ebi-a-GCST006979	Heel bone mineral density	TRUE	reported	igd	0.000156975	67.0108	2	1	TRUE
		rs139603701	G	A	G	A	-0.105751	0.00016278	0.01662	0.016286	FALSE	FALSE	FALSE	ukb-b-7137	1	2904634	0.00294725	457547	0.96	Aspirin	Medication for pain relief, constipation, heartburn: Aspirin	Medication for pain relief, constipation, heartburn: Aspirin || ||	TRUE	igd	8.30042e-41	426824	1	0.007397	2904634	ebi-a-GCST006979	Heel bone mineral density	TRUE	reported	igd	0.000478631	204.388	2	1	TRUE
		rs140676008	A	G	A	G	-0.0476008	0.000734514	0.021129	0.020852	FALSE	FALSE	FALSE	ukb-b-7137	7	120354730	0.00262563	457547	0.780001	Aspirin	Medication for pain relief, constipation, heartburn: Aspirin	Medication for pain relief, constipation, heartburn: Aspirin || ||	TRUE	igd	3.40001e-09	426824	7	0.00659195	120354730	ebi-a-GCST006979	Heel bone mineral density	TRUE	reported	igd	0.000122152	52.1433	2	1	TRUE
		rs141399219	T	C	T	C	0.0334218	0.00266938	0.031414	0.031148	FALSE	FALSE	FALSE	ukb-b-7137	16	1148713	0.00223666	457547	0.23	Aspirin	Medication for pain relief, constipation, heartburn: Aspirin	Medication for pain relief, constipation, heartburn: Aspirin || ||	TRUE	igd	4.49987e-11	426824	16	0.00570491	1148713	ebi-a-GCST006979	Heel bone mineral density	TRUE	reported	igd	8.04041e-05	34.321	2	1	TRUE
		rs1414660	T	C	T	C	0.0812901	0.000435594	0.192246	0.192286	FALSE	FALSE	FALSE	ukb-b-7137	1	240586695	0.000914804	457547	0.630001	Aspirin	Medication for pain relief, constipation, heartburn: Aspirin	Medication for pain relief, constipation, heartburn: Aspirin || ||	TRUE	igd	1e-200	426824	1	0.00232217	240586695	ebi-a-GCST006979	Heel bone mineral density	TRUE	reported	igd	0.00286282	1225.42	2	1	TRUE
		rs141795717	A	G	A	G	0.22756	-4.89858e-05	0.016381	0.016364	FALSE	FALSE	FALSE	ukb-b-7137	2	119539208	0.0028606	457547	0.99	Aspirin	Medication for pain relief, constipation, heartburn: Aspirin	Medication for pain relief, constipation, heartburn: Aspirin || ||	TRUE	igd	1.1995e-185	426824	2	0.00724912	119539208	ebi-a-GCST006979	Heel bone mineral density	TRUE	reported	igd	0.00230341	985.415	2	1	TRUE
		rs1428968	T	C	T	C	0.0234504	-0.000663967	0.18064	0.180586	FALSE	FALSE	FALSE	ukb-b-7137	5	36646946	0.00093975	457547	0.48	Aspirin	Medication for pain relief, constipation, heartburn: Aspirin	Medication for pain relief, constipation, heartburn: Aspirin || ||	TRUE	igd	7.19946e-19	426824	5	0.0024062	36646946	ebi-a-GCST006979	Heel bone mineral density	TRUE	reported	igd	0.00022248	94.9806	2	1	TRUE
		rs1444436	G	C	G	C	-0.016125	0.00202378	0.69209	0.690347	FALSE	TRUE	FALSE	ukb-b-7137	1	163921487	0.000780859	457547	0.00949992	Aspirin	Medication for pain relief, constipation, heartburn: Aspirin	Medication for pain relief, constipation, heartburn: Aspirin || ||	TRUE	igd	9.49948e-12	426824	1	0.00198491	163921487	ebi-a-GCST006979	Heel bone mineral density	TRUE	reported	igd	0.000154597	65.9957	2	1	TRUE
		rs1470580	A	T	A	T	0.0146835	0.00338893	0.314697	0.315799	FALSE	TRUE	FALSE	ukb-b-7137	3	185529174	0.00077614	457547	1.29999e-05	Aspirin	Medication for pain relief, constipation, heartburn: Aspirin	Medication for pain relief, constipation, heartburn: Aspirin || ||	TRUE	igd	3.40001e-08	426824	3	0.00198771	185529174	ebi-a-GCST006979	Heel bone mineral density	TRUE	reported	igd	0.000127835	54.5696	2	1	TRUE
		rs1475120	A	G	A	G	0.0133867	0.00160368	0.545952	0.54688	FALSE	FALSE	FALSE	ukb-b-7137	6	105389953	0.000724281	457547	0.0269998	Aspirin	Medication for pain relief, constipation, heartburn: Aspirin	Medication for pain relief, constipation, heartburn: Aspirin || ||	TRUE	igd	1.6e-10	426824	6	0.00183643	105389953	ebi-a-GCST006979	Heel bone mineral density	TRUE	reported	igd	0.000124479	53.1369	2	1	TRUE
		rs1487241	T	A	T	A	-0.0250718	1.55961e-06	0.680305	0.680521	FALSE	TRUE	FALSE	ukb-b-7137	8	128021488	0.000774259	457547	1	Aspirin	Medication for pain relief, constipation, heartburn: Aspirin	Medication for pain relief, constipation, heartburn: Aspirin || ||	TRUE	igd	2.90001e-28	426824	8	0.00198754	128021488	ebi-a-GCST006979	Heel bone mineral density	TRUE	reported	igd	0.000372674	159.125	2	1	TRUE
		rs149078150	T	C	T	C	0.0459518	-0.00662724	0.014004	0.013789	FALSE	FALSE	FALSE	ukb-b-7137	7	119672282	0.00317247	457547	0.0369999	Aspirin	Medication for pain relief, constipation, heartburn: Aspirin	Medication for pain relief, constipation, heartburn: Aspirin || ||	TRUE	igd	2e-08	426824	7	0.00794391	119672282	ebi-a-GCST006979	Heel bone mineral density	TRUE	reported	igd	7.83887e-05	33.4607	2	1	TRUE
		rs1491814	T	A	T	A	-0.0171864	-0.00128922	0.132363	0.133164	FALSE	TRUE	FALSE	ukb-b-7137	11	29149173	0.00106082	457547	0.22	Aspirin	Medication for pain relief, constipation, heartburn: Aspirin	Medication for pain relief, constipation, heartburn: Aspirin || ||	TRUE	igd	3.40001e-09	426824	11	0.00271248	29149173	ebi-a-GCST006979	Heel bone mineral density	TRUE	reported	igd	9.40475e-05	40.1453	2	1	TRUE
		rs150059308	A	G	A	G	-0.0727008	0.0038685	0.01202	0.011722	FALSE	FALSE	FALSE	ukb-b-7137	3	33494991	0.0033581	457547	0.25	Aspirin	Medication for pain relief, constipation, heartburn: Aspirin	Medication for pain relief, constipation, heartburn: Aspirin || ||	TRUE	igd	4.60045e-14	426824	3	0.00848635	33494991	ebi-a-GCST006979	Heel bone mineral density	TRUE	reported	igd	0.000171915	73.3896	2	1	TRUE
		rs1502201	A	G	A	G	-0.017271	0.000627901	0.748492	0.74636	FALSE	FALSE	FALSE	ukb-b-7137	6	55265497	0.000828242	457547	0.450001	Aspirin	Medication for pain relief, constipation, heartburn: Aspirin	Medication for pain relief, constipation, heartburn: Aspirin || ||	TRUE	igd	1.99986e-16	426824	6	0.0021076	55265497	ebi-a-GCST006979	Heel bone mineral density	TRUE	reported	igd	0.000157305	67.1516	2	1	TRUE
		rs150445982	T	C	T	C	0.0959681	-0.00129108	0.023171	0.022701	FALSE	FALSE	FALSE	ukb-b-7137	6	55676621	0.00253668	457547	0.61	Aspirin	Medication for pain relief, constipation, heartburn: Aspirin	Medication for pain relief, constipation, heartburn: Aspirin || ||	TRUE	igd	1.99986e-36	426824	6	0.00636095	55676621	ebi-a-GCST006979	Heel bone mineral density	TRUE	reported	igd	0.000533003	227.619	2	1	TRUE
		rs150967545	A	G	A	G	0.0525879	0.00071822	0.03262	0.032185	FALSE	FALSE	FALSE	ukb-b-7137	7	121121903	0.00215323	457547	0.74	Aspirin	Medication for pain relief, constipation, heartburn: Aspirin	Medication for pain relief, constipation, heartburn: Aspirin || ||	TRUE	igd	3.90032e-18	426824	7	0.00540771	121121903	ebi-a-GCST006979	Heel bone mineral density	TRUE	reported	igd	0.000221513	94.5677	2	1	TRUE
		rs1521908	C	T	C	T	-0.0114713	-0.000250055	0.487285	0.486333	FALSE	FALSE	FALSE	ukb-b-7137	6	109613986	0.00072161	457547	0.73	Aspirin	Medication for pain relief, constipation, heartburn: Aspirin	Medication for pain relief, constipation, heartburn: Aspirin || ||	TRUE	igd	3.50002e-08	426824	6	0.00183151	109613986	ebi-a-GCST006979	Heel bone mineral density	TRUE	reported	igd	9.19005e-05	39.2288	2	1	TRUE
		rs1528602	C	T	C	T	-0.0170826	0.000386512	0.259965	0.261505	FALSE	FALSE	FALSE	ukb-b-7137	16	50999201	0.000822642	457547	0.64	Aspirin	Medication for pain relief, constipation, heartburn: Aspirin	Medication for pain relief, constipation, heartburn: Aspirin || ||	TRUE	igd	3.10027e-13	426824	16	0.00211248	50999201	ebi-a-GCST006979	Heel bone mineral density	TRUE	reported	igd	0.000153182	65.3914	2	1	TRUE
		rs1533142	G	C	G	C	-0.0233703	0.00156256	0.772796	0.771306	FALSE	TRUE	FALSE	ukb-b-7137	12	28614139	0.000859747	457547	0.0690001	Aspirin	Medication for pain relief, constipation, heartburn: Aspirin	Medication for pain relief, constipation, heartburn: Aspirin || ||	TRUE	igd	2.09991e-19	426824	12	0.00220548	28614139	ebi-a-GCST006979	Heel bone mineral density	TRUE	reported	igd	0.000263002	112.285	2	1	TRUE
		rs1535571	G	A	G	A	0.0129223	0.000851948	0.563504	0.561569	FALSE	FALSE	FALSE	ukb-b-7137	10	77621818	0.00072713	457547	0.24	Aspirin	Medication for pain relief, constipation, heartburn: Aspirin	Medication for pain relief, constipation, heartburn: Aspirin || ||	TRUE	igd	1e-12	426824	10	0.00186263	77621818	ebi-a-GCST006979	Heel bone mineral density	TRUE	reported	igd	0.000112753	48.1309	2	1	TRUE
		rs1545920	T	A	T	A	0.0162712	0.00105403	0.173494	0.174464	FALSE	TRUE	FALSE	ukb-b-7137	3	56286046	0.000952278	457547	0.27	Aspirin	Medication for pain relief, constipation, heartburn: Aspirin	Medication for pain relief, constipation, heartburn: Aspirin || ||	TRUE	igd	1.09999e-10	426824	3	0.00244183	56286046	ebi-a-GCST006979	Heel bone mineral density	TRUE	reported	igd	0.000104019	44.4024	2	1	TRUE
		rs1548607	G	A	G	A	-0.0180626	-0.00049552	0.327377	0.327852	FALSE	FALSE	FALSE	ukb-b-7137	7	50901491	0.000768524	457547	0.52	Aspirin	Medication for pain relief, constipation, heartburn: Aspirin	Medication for pain relief, constipation, heartburn: Aspirin || ||	TRUE	igd	1.10002e-14	426824	7	0.0019419	50901491	ebi-a-GCST006979	Heel bone mineral density	TRUE	reported	igd	0.000202661	86.5177	2	1	TRUE
		rs1550270	C	T	C	T	0.0161526	-0.000478425	0.298892	0.300444	FALSE	FALSE	FALSE	ukb-b-7137	4	166261800	0.000788657	457547	0.54	Aspirin	Medication for pain relief, constipation, heartburn: Aspirin	Medication for pain relief, constipation, heartburn: Aspirin || ||	TRUE	igd	7.29962e-15	426824	4	0.00201971	166261800	ebi-a-GCST006979	Heel bone mineral density	TRUE	reported	igd	0.000149828	63.9595	2	1	TRUE
		rs1555958	G	C	G	C	0.0306573	0.00266247	0.683898	0.683097	FALSE	TRUE	FALSE	ukb-b-7137	20	10976046	0.000777978	457547	0.000619998	Aspirin	Medication for pain relief, constipation, heartburn: Aspirin	Medication for pain relief, constipation, heartburn: Aspirin || ||	TRUE	igd	6.4998e-45	426824	20	0.00200168	10976046	ebi-a-GCST006979	Heel bone mineral density	TRUE	reported	igd	0.000549277	234.572	2	1	TRUE
		rs159408	T	A	T	A	-0.0146403	0.000350537	0.410777	0.406468	FALSE	TRUE	FALSE	ukb-b-7137	6	133702841	0.00073616	457547	0.630001	Aspirin	Medication for pain relief, constipation, heartburn: Aspirin	Medication for pain relief, constipation, heartburn: Aspirin || ||	TRUE	igd	6.89922e-12	426824	6	0.0018655	133702841	ebi-a-GCST006979	Heel bone mineral density	TRUE	reported	igd	0.000144277	61.5896	2	1	TRUE
		rs1622638	A	G	A	G	0.0153895	-0.00133168	0.394092	0.394744	FALSE	FALSE	FALSE	ukb-b-7137	11	121800971	0.000738333	457547	0.0710003	Aspirin	Medication for pain relief, constipation, heartburn: Aspirin	Medication for pain relief, constipation, heartburn: Aspirin || ||	TRUE	igd	6.59933e-16	426824	11	0.00188299	121800971	ebi-a-GCST006979	Heel bone mineral density	TRUE	reported	igd	0.000156472	66.7961	2	1	TRUE
		rs167365	G	C	G	C	-0.0188056	-0.00190609	0.615173	0.617245	FALSE	TRUE	FALSE	ukb-b-7137	1	89180845	0.000742987	457547	0.01	Aspirin	Medication for pain relief, constipation, heartburn: Aspirin	Medication for pain relief, constipation, heartburn: Aspirin || ||	TRUE	igd	1.9002e-15	426824	1	0.00188365	89180845	ebi-a-GCST006979	Heel bone mineral density	TRUE	reported	igd	0.000233466	99.6717	2	1	TRUE
		rs16878921	A	G	A	G	0.033872	0.00209062	0.096671	0.097941	FALSE	FALSE	FALSE	ukb-b-7137	5	50778798	0.00121255	457547	0.0850002	Aspirin	Medication for pain relief, constipation, heartburn: Aspirin	Medication for pain relief, constipation, heartburn: Aspirin || ||	TRUE	igd	3.80014e-26	426824	5	0.0031223	50778798	ebi-a-GCST006979	Heel bone mineral density	TRUE	reported	igd	0.000275654	117.688	2	1	TRUE
		rs17010957	C	T	C	T	0.0326652	0.00166257	0.149606	0.148312	FALSE	FALSE	FALSE	ukb-b-7137	4	86719165	0.00102416	457547	0.1	Aspirin	Medication for pain relief, constipation, heartburn: Aspirin	Medication for pain relief, constipation, heartburn: Aspirin || ||	TRUE	igd	1.10002e-28	426824	4	0.00261049	86719165	ebi-a-GCST006979	Heel bone mineral density	TRUE	reported	igd	0.000366706	156.576	2	1	TRUE
		rs1706708	A	G	A	G	-0.0285921	8.08189e-05	0.329188	0.326828	FALSE	FALSE	FALSE	ukb-b-7137	15	70552313	0.000770871	457547	0.92	Aspirin	Medication for pain relief, constipation, heartburn: Aspirin	Medication for pain relief, constipation, heartburn: Aspirin || ||	TRUE	igd	1.20005e-39	426824	15	0.00198005	70552313	ebi-a-GCST006979	Heel bone mineral density	TRUE	reported	igd	0.000488291	208.515	2	1	TRUE
		rs1708627	G	A	G	A	-0.0137594	0.000156062	0.558474	0.557609	FALSE	FALSE	FALSE	ukb-b-7137	17	17146959	0.000726956	457547	0.83	Aspirin	Medication for pain relief, constipation, heartburn: Aspirin	Medication for pain relief, constipation, heartburn: Aspirin || ||	TRUE	igd	3.10027e-11	426824	17	0.00186222	17146959	ebi-a-GCST006979	Heel bone mineral density	TRUE	reported	igd	0.000127889	54.5928	2	1	TRUE
		rs17265513	C	T	C	T	-0.0333287	-0.00188096	0.199814	0.198171	FALSE	FALSE	FALSE	ukb-b-7137	20	39832628	0.00090475	457547	0.0379997	Aspirin	Medication for pain relief, constipation, heartburn: Aspirin	Medication for pain relief, constipation, heartburn: Aspirin || ||	TRUE	igd	4.70002e-36	426824	20	0.00231973	39832628	ebi-a-GCST006979	Heel bone mineral density	TRUE	reported	igd	0.000483396	206.424	2	1	TRUE
		rs17429745	T	G	T	G	0.0170806	0.000191309	0.310319	0.311569	FALSE	FALSE	FALSE	ukb-b-7137	4	106038169	0.000782736	457547	0.81	Aspirin	Medication for pain relief, constipation, heartburn: Aspirin	Medication for pain relief, constipation, heartburn: Aspirin || ||	TRUE	igd	7.39946e-13	426824	4	0.00200527	106038169	ebi-a-GCST006979	Heel bone mineral density	TRUE	reported	igd	0.000169957	72.5535	2	1	TRUE
		rs174598	A	G	A	G	0.0140422	-0.0017413	0.32885	0.326737	FALSE	FALSE	FALSE	ukb-b-7137	11	61621194	0.000770674	457547	0.0239999	Aspirin	Medication for pain relief, constipation, heartburn: Aspirin	Medication for pain relief, constipation, heartburn: Aspirin || ||	TRUE	igd	5.30029e-11	426824	11	0.0019627	61621194	ebi-a-GCST006979	Heel bone mineral density	TRUE	reported	igd	0.000119912	51.1871	2	1	TRUE
		rs17472350	C	T	C	T	-0.0738983	0.00163263	0.023006	0.02279	FALSE	FALSE	FALSE	ukb-b-7137	7	27231045	0.00246392	457547	0.51	Aspirin	Medication for pain relief, constipation, heartburn: Aspirin	Medication for pain relief, constipation, heartburn: Aspirin || ||	TRUE	igd	2.09991e-27	426824	7	0.00619347	27231045	ebi-a-GCST006979	Heel bone mineral density	TRUE	reported	igd	0.000333432	142.364	2	1	TRUE
		rs17507577	A	G	A	G	0.0598153	0.00137077	0.073557	0.074651	FALSE	FALSE	FALSE	ukb-b-7137	11	15243059	0.00136972	457547	0.32	Aspirin	Medication for pain relief, constipation, heartburn: Aspirin	Medication for pain relief, constipation, heartburn: Aspirin || ||	TRUE	igd	1e-54	426824	11	0.00351676	15243059	ebi-a-GCST006979	Heel bone mineral density	TRUE	reported	igd	0.000677323	289.292	2	1	TRUE
		rs1766790	T	C	T	C	-0.025965	0.00129198	0.170249	0.171914	FALSE	FALSE	FALSE	ukb-b-7137	1	119458139	0.000959174	457547	0.18	Aspirin	Medication for pain relief, constipation, heartburn: Aspirin	Medication for pain relief, constipation, heartburn: Aspirin || ||	TRUE	igd	2.70023e-22	426824	1	0.0024426	119458139	ebi-a-GCST006979	Heel bone mineral density	TRUE	reported	igd	0.000264672	112.998	2	1	TRUE
		rs17679410	G	A	G	A	0.0251958	0.00109137	0.225964	0.225995	FALSE	FALSE	FALSE	ukb-b-7137	8	96700543	0.000867104	457547	0.21	Aspirin	Medication for pain relief, constipation, heartburn: Aspirin	Medication for pain relief, constipation, heartburn: Aspirin || ||	TRUE	igd	1.80011e-27	426824	8	0.0022263	96700543	ebi-a-GCST006979	Heel bone mineral density	TRUE	reported	igd	0.000299992	128.082	2	1	TRUE
		rs17686786	C	T	C	T	0.0247336	-0.00170257	0.050021	0.049626	FALSE	FALSE	FALSE	ukb-b-7137	6	151756879	0.00166123	457547	0.31	Aspirin	Medication for pain relief, constipation, heartburn: Aspirin	Medication for pain relief, constipation, heartburn: Aspirin || ||	TRUE	igd	4.70002e-08	426824	6	0.00419522	151756879	ebi-a-GCST006979	Heel bone mineral density	TRUE	reported	igd	8.14294e-05	34.7587	2	1	TRUE
		rs1771982	C	T	C	T	-0.00940308	-0.00070526	0.484225	0.483169	FALSE	FALSE	FALSE	ukb-b-7137	10	45248484	0.000723391	457547	0.33	Aspirin	Medication for pain relief, constipation, heartburn: Aspirin	Medication for pain relief, constipation, heartburn: Aspirin || ||	TRUE	igd	3.59998e-08	426824	10	0.00184841	45248484	ebi-a-GCST006979	Heel bone mineral density	TRUE	reported	igd	6.06273e-05	25.8786	2	1	TRUE
		rs1777277	A	C	A	C	-0.0108505	0.000365524	0.45384	0.453029	FALSE	FALSE	FALSE	ukb-b-7137	1	56992874	0.000727259	457547	0.62	Aspirin	Medication for pain relief, constipation, heartburn: Aspirin	Medication for pain relief, constipation, heartburn: Aspirin || ||	TRUE	igd	7.49998e-09	426824	1	0.00184474	56992874	ebi-a-GCST006979	Heel bone mineral density	TRUE	reported	igd	8.10485e-05	34.5961	2	1	TRUE
		rs181367	G	C	G	C	0.011723	0.000272401	0.312438	0.311639	FALSE	TRUE	FALSE	ukb-b-7137	17	26579562	0.000783921	457547	0.73	Aspirin	Medication for pain relief, constipation, heartburn: Aspirin	Medication for pain relief, constipation, heartburn: Aspirin || ||	TRUE	igd	3.79997e-08	426824	17	0.00200592	26579562	ebi-a-GCST006979	Heel bone mineral density	TRUE	reported	igd	8.00141e-05	34.1545	2	1	TRUE
		rs183084030	A	T	A	T	0.0360016	-0.00247929	0.038416	0.037641	FALSE	TRUE	FALSE	ukb-b-7137	11	57603836	0.00191964	457547	0.2	Aspirin	Medication for pain relief, constipation, heartburn: Aspirin	Medication for pain relief, constipation, heartburn: Aspirin || ||	TRUE	igd	1.59993e-12	426824	11	0.00485174	57603836	ebi-a-GCST006979	Heel bone mineral density	TRUE	reported	igd	0.000128986	55.0613	2	1	TRUE
		rs1834554	C	G	C	G	-0.0220725	-0.000304276	0.173152	0.173097	FALSE	TRUE	FALSE	ukb-b-7137	11	60007573	0.000953941	457547	0.75	Aspirin	Medication for pain relief, constipation, heartburn: Aspirin	Medication for pain relief, constipation, heartburn: Aspirin || ||	TRUE	igd	2.39994e-16	426824	11	0.00243292	60007573	ebi-a-GCST006979	Heel bone mineral density	TRUE	reported	igd	0.000192803	82.3086	2	1	TRUE
		rs1844776	C	T	C	T	0.0121635	-0.000542368	0.590279	0.587859	FALSE	FALSE	FALSE	ukb-b-7137	9	109469083	0.0007347	457547	0.46	Aspirin	Medication for pain relief, constipation, heartburn: Aspirin	Medication for pain relief, constipation, heartburn: Aspirin || ||	TRUE	igd	4.09996e-09	426824	9	0.00188757	109469083	ebi-a-GCST006979	Heel bone mineral density	TRUE	reported	igd	9.72792e-05	41.5249	2	1	TRUE
		rs1859839	A	G	A	G	-0.0402759	-0.000617307	0.170295	0.16993	FALSE	FALSE	FALSE	ukb-b-7137	7	30955123	0.000960235	457547	0.52	Aspirin	Medication for pain relief, constipation, heartburn: Aspirin	Medication for pain relief, constipation, heartburn: Aspirin || ||	TRUE	igd	1.80011e-54	426824	7	0.00242428	30955123	ebi-a-GCST006979	Heel bone mineral density	TRUE	reported	igd	0.000646242	276.009	2	1	TRUE
		rs188424982	A	G	A	G	0.0454047	0.00153808	0.014929	0.014783	FALSE	FALSE	FALSE	ukb-b-7137	7	118767154	0.00316122	457547	0.630001	Aspirin	Medication for pain relief, constipation, heartburn: Aspirin	Medication for pain relief, constipation, heartburn: Aspirin || ||	TRUE	igd	2.5e-08	426824	7	0.00795668	118767154	ebi-a-GCST006979	Heel bone mineral density	TRUE	reported	igd	7.62879e-05	32.5639	2	1	TRUE
		rs1891002	A	T	A	T	-0.0836322	0.000548316	0.288281	0.289469	FALSE	TRUE	FALSE	ukb-b-7137	6	151900047	0.000794545	457547	0.49	Aspirin	Medication for pain relief, constipation, heartburn: Aspirin	Medication for pain relief, constipation, heartburn: Aspirin || ||	TRUE	igd	1e-200	426824	6	0.00201679	151900047	ebi-a-GCST006979	Heel bone mineral density	TRUE	reported	igd	0.00401264	1719.59	2	1	TRUE
		rs1897468	T	C	T	C	-0.0127764	0.00113397	0.706263	0.707838	FALSE	FALSE	FALSE	ukb-b-7137	2	237688196	0.000794357	457547	0.15	Aspirin	Medication for pain relief, constipation, heartburn: Aspirin	Medication for pain relief, constipation, heartburn: Aspirin || ||	TRUE	igd	5.60003e-10	426824	2	0.00201255	237688196	ebi-a-GCST006979	Heel bone mineral density	TRUE	reported	igd	9.44134e-05	40.3015	2	1	TRUE
		rs1902177	T	C	T	C	0.0146468	-0.00110729	0.583187	0.581267	FALSE	FALSE	FALSE	ukb-b-7137	4	15099037	0.00073096	457547	0.13	Aspirin	Medication for pain relief, constipation, heartburn: Aspirin	Medication for pain relief, constipation, heartburn: Aspirin || ||	TRUE	igd	7.90005e-10	426824	4	0.00187152	15099037	ebi-a-GCST006979	Heel bone mineral density	TRUE	reported	igd	0.000143478	61.2484	2	1	TRUE
		rs1907310	A	G	A	G	-0.0209684	0.000264145	0.832917	0.831649	FALSE	FALSE	FALSE	ukb-b-7137	10	78299227	0.000963301	457547	0.780001	Aspirin	Medication for pain relief, constipation, heartburn: Aspirin	Medication for pain relief, constipation, heartburn: Aspirin || ||	TRUE	igd	9.3994e-15	426824	10	0.00247881	78299227	ebi-a-GCST006979	Heel bone mineral density	TRUE	reported	igd	0.000167619	71.5553	2	1	TRUE
		rs1977576	C	T	C	T	0.0231942	-0.000826565	0.383025	0.383762	FALSE	FALSE	FALSE	ukb-b-7137	6	131306472	0.000743147	457547	0.27	Aspirin	Medication for pain relief, constipation, heartburn: Aspirin	Medication for pain relief, constipation, heartburn: Aspirin || ||	TRUE	igd	1.20005e-24	426824	6	0.00188519	131306472	ebi-a-GCST006979	Heel bone mineral density	TRUE	reported	igd	0.000354524	151.372	2	1	TRUE
		rs1991431	A	G	A	G	-0.0178361	-0.000579577	0.443754	0.441481	FALSE	FALSE	FALSE	ukb-b-7137	3	141133450	0.000726953	457547	0.43	Aspirin	Medication for pain relief, constipation, heartburn: Aspirin	Medication for pain relief, constipation, heartburn: Aspirin || ||	TRUE	igd	2.39994e-16	426824	3	0.00185988	141133450	ebi-a-GCST006979	Heel bone mineral density	TRUE	reported	igd	0.000215421	91.9661	2	1	TRUE
		rs2029999	T	C	T	C	0.013186	0.000600732	0.697548	0.698216	FALSE	FALSE	FALSE	ukb-b-7137	2	238218583	0.000785223	457547	0.44	Aspirin	Medication for pain relief, constipation, heartburn: Aspirin	Medication for pain relief, constipation, heartburn: Aspirin || ||	TRUE	igd	9.79941e-11	426824	2	0.00198988	238218583	ebi-a-GCST006979	Heel bone mineral density	TRUE	reported	igd	0.000102868	43.9107	2	1	TRUE
		rs2052480	A	G	A	G	0.0269752	-0.00074989	0.285551	0.285598	FALSE	FALSE	FALSE	ukb-b-7137	5	80282962	0.000799865	457547	0.35	Aspirin	Medication for pain relief, constipation, heartburn: Aspirin	Medication for pain relief, constipation, heartburn: Aspirin || ||	TRUE	igd	3.59998e-31	426824	5	0.00204806	80282962	ebi-a-GCST006979	Heel bone mineral density	TRUE	reported	igd	0.000406274	173.477	2	1	TRUE
		rs206432	T	G	T	G	0.0159228	-0.00105781	0.504841	0.50365	FALSE	FALSE	FALSE	ukb-b-7137	18	10356076	0.000722699	457547	0.14	Aspirin	Medication for pain relief, constipation, heartburn: Aspirin	Medication for pain relief, constipation, heartburn: Aspirin || ||	TRUE	igd	1e-13	426824	18	0.00186042	10356076	ebi-a-GCST006979	Heel bone mineral density	TRUE	reported	igd	0.000171591	73.2512	2	1	TRUE
		rs2069442	C	G	C	G	-0.0193391	0.000383337	0.254287	0.255163	FALSE	TRUE	FALSE	ukb-b-7137	7	150755205	0.000826233	457547	0.64	Aspirin	Medication for pain relief, constipation, heartburn: Aspirin	Medication for pain relief, constipation, heartburn: Aspirin || ||	TRUE	igd	1.59993e-16	426824	7	0.00208977	150755205	ebi-a-GCST006979	Heel bone mineral density	TRUE	reported	igd	0.000200604	85.6394	2	1	TRUE
		rs2073381	C	G	C	G	0.0121082	0.000304569	0.310069	0.308019	FALSE	TRUE	FALSE	ukb-b-7137	21	47864823	0.000781363	457547	0.7	Aspirin	Medication for pain relief, constipation, heartburn: Aspirin	Medication for pain relief, constipation, heartburn: Aspirin || ||	TRUE	igd	5e-09	426824	21	0.00201316	47864823	ebi-a-GCST006979	Heel bone mineral density	TRUE	reported	igd	8.47456e-05	36.1743	2	1	TRUE
		rs2073489	C	T	C	T	-0.0124577	-0.0011741	0.594183	0.592993	FALSE	FALSE	FALSE	ukb-b-7137	1	227063671	0.000734261	457547	0.11	Aspirin	Medication for pain relief, constipation, heartburn: Aspirin	Medication for pain relief, constipation, heartburn: Aspirin || ||	TRUE	igd	3.2e-09	426824	1	0.00186431	227063671	ebi-a-GCST006979	Heel bone mineral density	TRUE	reported	igd	0.000104603	44.6516	2	1	TRUE
		rs2085490	G	A	G	A	0.0128938	-0.000581598	0.510408	0.511677	FALSE	FALSE	FALSE	ukb-b-7137	10	82201651	0.000721283	457547	0.42	Aspirin	Medication for pain relief, constipation, heartburn: Aspirin	Medication for pain relief, constipation, heartburn: Aspirin || ||	TRUE	igd	6.4998e-11	426824	10	0.00184295	82201651	ebi-a-GCST006979	Heel bone mineral density	TRUE	reported	igd	0.000114666	48.9477	2	1	TRUE
		rs210374	T	A	T	A	0.013769	0.000101549	0.734298	0.733285	FALSE	TRUE	FALSE	ukb-b-7137	14	54155963	0.000817348	457547	0.9	Aspirin	Medication for pain relief, constipation, heartburn: Aspirin	Medication for pain relief, constipation, heartburn: Aspirin || ||	TRUE	igd	2.30001e-09	426824	14	0.00210479	54155963	ebi-a-GCST006979	Heel bone mineral density	TRUE	reported	igd	0.000100252	42.7942	2	1	TRUE
		rs2109204	G	C	G	C	-0.0127059	0.000348826	0.731928	0.732015	FALSE	TRUE	FALSE	ukb-b-7137	12	3229093	0.000820063	457547	0.67	Aspirin	Medication for pain relief, constipation, heartburn: Aspirin	Medication for pain relief, constipation, heartburn: Aspirin || ||	TRUE	igd	3.29997e-09	426824	12	0.00209764	3229093	ebi-a-GCST006979	Heel bone mineral density	TRUE	reported	igd	8.59533e-05	36.6899	2	1	TRUE
		rs212417	A	G	A	G	-0.0291676	0.00133639	0.672039	0.670836	FALSE	FALSE	FALSE	ukb-b-7137	7	105494963	0.000769947	457547	0.0830004	Aspirin	Medication for pain relief, constipation, heartburn: Aspirin	Medication for pain relief, constipation, heartburn: Aspirin || ||	TRUE	igd	4.49987e-42	426824	7	0.00194657	105494963	ebi-a-GCST006979	Heel bone mineral density	TRUE	reported	igd	0.000525756	224.522	2	1	TRUE
		rs215226	G	A	G	A	0.024173	-0.000181221	0.402364	0.403928	FALSE	FALSE	FALSE	ukb-b-7137	12	591300	0.000738187	457547	0.81	Aspirin	Medication for pain relief, constipation, heartburn: Aspirin	Medication for pain relief, constipation, heartburn: Aspirin || ||	TRUE	igd	4.00037e-32	426824	12	0.00189063	591300	ebi-a-GCST006979	Heel bone mineral density	TRUE	reported	igd	0.000382854	163.473	2	1	TRUE
		rs2216949	T	C	T	C	0.0290342	-0.00100653	0.118972	0.119898	FALSE	FALSE	FALSE	ukb-b-7137	2	218092221	0.0011133	457547	0.37	Aspirin	Medication for pain relief, constipation, heartburn: Aspirin	Medication for pain relief, constipation, heartburn: Aspirin || ||	TRUE	igd	1.39991e-19	426824	2	0.00283127	218092221	ebi-a-GCST006979	Heel bone mineral density	TRUE	reported	igd	0.000246321	105.161	2	1	TRUE
		rs2227607	A	C	A	C	-0.0205264	-0.00108023	0.111044	0.111864	FALSE	FALSE	FALSE	ukb-b-7137	1	173880752	0.00114612	457547	0.35	Aspirin	Medication for pain relief, constipation, heartburn: Aspirin	Medication for pain relief, constipation, heartburn: Aspirin || ||	TRUE	igd	1.6e-09	426824	1	0.00291757	173880752	ebi-a-GCST006979	Heel bone mineral density	TRUE	reported	igd	0.000115953	49.4972	2	1	TRUE
		rs2239626	C	T	C	T	0.0165662	0.000206328	0.304348	0.30567	FALSE	FALSE	FALSE	ukb-b-7137	3	185998884	0.000785459	457547	0.79	Aspirin	Medication for pain relief, constipation, heartburn: Aspirin	Medication for pain relief, constipation, heartburn: Aspirin || ||	TRUE	igd	1.29999e-10	426824	3	0.00201295	185998884	ebi-a-GCST006979	Heel bone mineral density	TRUE	reported	igd	0.000158658	67.7295	2	1	TRUE
		rs2240226	T	C	T	C	0.0344693	4.85831e-05	0.255032	0.258227	FALSE	FALSE	FALSE	ukb-b-7137	17	42266218	0.000823282	457547	0.95	Aspirin	Medication for pain relief, constipation, heartburn: Aspirin	Medication for pain relief, constipation, heartburn: Aspirin || ||	TRUE	igd	4.60045e-47	426824	17	0.00211826	42266218	ebi-a-GCST006979	Heel bone mineral density	TRUE	reported	igd	0.000619995	264.792	2	1	TRUE
		rs2254027	A	C	A	C	0.0188547	-0.00132196	0.695118	0.693849	FALSE	FALSE	FALSE	ukb-b-7137	10	27862968	0.000789267	457547	0.0940005	Aspirin	Medication for pain relief, constipation, heartburn: Aspirin	Medication for pain relief, constipation, heartburn: Aspirin || ||	TRUE	igd	3.10027e-14	426824	10	0.00201798	27862968	ebi-a-GCST006979	Heel bone mineral density	TRUE	reported	igd	0.000204488	87.2978	2	1	TRUE
		rs2272443	T	C	T	C	-0.0217871	0.000610117	0.227029	0.228148	FALSE	FALSE	FALSE	ukb-b-7137	16	88854008	0.000866049	457547	0.48	Aspirin	Medication for pain relief, constipation, heartburn: Aspirin	Medication for pain relief, constipation, heartburn: Aspirin || ||	TRUE	igd	5.70033e-20	426824	16	0.00222548	88854008	ebi-a-GCST006979	Heel bone mineral density	TRUE	reported	igd	0.000224494	95.8406	2	1	TRUE
		rs2346204	A	C	A	C	-0.0147868	0.000266288	0.249871	0.250734	FALSE	FALSE	FALSE	ukb-b-7137	2	153332159	0.000832606	457547	0.75	Aspirin	Medication for pain relief, constipation, heartburn: Aspirin	Medication for pain relief, constipation, heartburn: Aspirin || ||	TRUE	igd	2.70023e-11	426824	2	0.00211422	153332159	ebi-a-GCST006979	Heel bone mineral density	TRUE	reported	igd	0.000114591	48.9154	2	1	TRUE
		rs2382801	A	C	A	C	0.0199985	-0.000110294	0.462031	0.459067	FALSE	FALSE	FALSE	ukb-b-7137	9	16515741	0.000727516	457547	0.88	Aspirin	Medication for pain relief, constipation, heartburn: Aspirin	Medication for pain relief, constipation, heartburn: Aspirin || ||	TRUE	igd	1e-20	426824	9	0.0018682	16515741	ebi-a-GCST006979	Heel bone mineral density	TRUE	reported	igd	0.0002684	114.59	2	1	TRUE
		rs2388792	G	A	G	A	0.0131686	-0.000370259	0.530297	0.530231	FALSE	FALSE	FALSE	ukb-b-7137	10	3629849	0.000728066	457547	0.61	Aspirin	Medication for pain relief, constipation, heartburn: Aspirin	Medication for pain relief, constipation, heartburn: Aspirin || ||	TRUE	igd	8.10028e-11	426824	10	0.00185843	3629849	ebi-a-GCST006979	Heel bone mineral density	TRUE	reported	igd	0.000117622	50.2094	2	1	TRUE
		rs243838	G	T	G	T	0.0159186	0.000456854	0.850798	0.849741	FALSE	FALSE	FALSE	ukb-b-7137	16	55530772	0.00101462	457547	0.649999	Aspirin	Medication for pain relief, constipation, heartburn: Aspirin	Medication for pain relief, constipation, heartburn: Aspirin || ||	TRUE	igd	2.39999e-10	426824	16	0.00261067	55530772	ebi-a-GCST006979	Heel bone mineral density	TRUE	reported	igd	8.71002e-05	37.1795	2	1	TRUE
		rs2442599	A	G	A	G	0.0152813	-0.00079864	0.721892	0.720866	FALSE	FALSE	FALSE	ukb-b-7137	8	6394151	0.000811553	457547	0.33	Aspirin	Medication for pain relief, constipation, heartburn: Aspirin	Medication for pain relief, constipation, heartburn: Aspirin || ||	TRUE	igd	1.2e-10	426824	8	0.0020854	6394151	ebi-a-GCST006979	Heel bone mineral density	TRUE	reported	igd	0.000125788	53.6957	2	1	TRUE
		rs2446415	G	A	G	A	-0.036502	-0.00646313	0.028637	0.028847	FALSE	FALSE	FALSE	ukb-b-7137	15	51651150	0.00217443	457547	0.00299999	Aspirin	Medication for pain relief, constipation, heartburn: Aspirin	Medication for pain relief, constipation, heartburn: Aspirin || ||	TRUE	igd	1.09999e-09	426824	15	0.00561448	51651150	ebi-a-GCST006979	Heel bone mineral density	TRUE	reported	igd	9.90199e-05	42.268	2	1	TRUE
		rs2456049	G	C	G	C	0.011366	-0.00194961	0.358701	0.359409	FALSE	TRUE	FALSE	ukb-b-7137	15	76480427	0.000752642	457547	0.00959997	Aspirin	Medication for pain relief, constipation, heartburn: Aspirin	Medication for pain relief, constipation, heartburn: Aspirin || ||	TRUE	igd	2.59998e-09	426824	15	0.00193676	76480427	ebi-a-GCST006979	Heel bone mineral density	TRUE	reported	igd	8.06826e-05	34.4399	2	1	TRUE
		rs2491105	C	T	C	T	0.0233584	0.000662329	0.234873	0.233776	FALSE	FALSE	FALSE	ukb-b-7137	9	130320283	0.000860548	457547	0.44	Aspirin	Medication for pain relief, constipation, heartburn: Aspirin	Medication for pain relief, constipation, heartburn: Aspirin || ||	TRUE	igd	9.3994e-21	426824	9	0.00220438	130320283	ebi-a-GCST006979	Heel bone mineral density	TRUE	reported	igd	0.000262997	112.282	2	1	TRUE
		rs2509353	T	C	T	C	-0.0208111	0.00115383	0.444371	0.443875	FALSE	FALSE	FALSE	ukb-b-7137	11	115493947	0.000726386	457547	0.11	Aspirin	Medication for pain relief, constipation, heartburn: Aspirin	Medication for pain relief, constipation, heartburn: Aspirin || ||	TRUE	igd	9.79941e-22	426824	11	0.00185254	115493947	ebi-a-GCST006979	Heel bone mineral density	TRUE	reported	igd	0.000295582	126.198	2	1	TRUE
		rs2514845	G	T	G	T	0.0148749	0.000323523	0.648044	0.647874	FALSE	FALSE	FALSE	ukb-b-7137	8	108993644	0.000757268	457547	0.67	Aspirin	Medication for pain relief, constipation, heartburn: Aspirin	Medication for pain relief, constipation, heartburn: Aspirin || ||	TRUE	igd	4.39997e-10	426824	8	0.00194423	108993644	ebi-a-GCST006979	Heel bone mineral density	TRUE	reported	igd	0.000137121	58.5343	2	1	TRUE
		rs2546985	G	A	G	A	-0.0146102	-0.000369141	0.778366	0.777719	FALSE	FALSE	FALSE	ukb-b-7137	5	159587232	0.000869886	457547	0.67	Aspirin	Medication for pain relief, constipation, heartburn: Aspirin	Medication for pain relief, constipation, heartburn: Aspirin || ||	TRUE	igd	2.99999e-08	426824	5	0.00222995	159587232	ebi-a-GCST006979	Heel bone mineral density	TRUE	reported	igd	0.000100561	42.926	2	1	TRUE
		rs2553772	G	T	G	T	0.0281833	0.000675379	0.538131	0.539406	FALSE	FALSE	FALSE	ukb-b-7137	11	35085453	0.000724458	457547	0.35	Aspirin	Medication for pain relief, constipation, heartburn: Aspirin	Medication for pain relief, constipation, heartburn: Aspirin || ||	TRUE	igd	5.19996e-44	426824	11	0.00184735	35085453	ebi-a-GCST006979	Heel bone mineral density	TRUE	reported	igd	0.000545004	232.747	2	1	TRUE
		rs2566752	C	T	C	T	0.0357706	0.000513204	0.376425	0.376048	FALSE	FALSE	FALSE	ukb-b-7137	1	68656697	0.000748031	457547	0.49	Aspirin	Medication for pain relief, constipation, heartburn: Aspirin	Medication for pain relief, constipation, heartburn: Aspirin || ||	TRUE	igd	5.60015e-68	426824	1	0.00189687	68656697	ebi-a-GCST006979	Heel bone mineral density	TRUE	reported	igd	0.000832467	355.611	2	1	TRUE
		rs2566774	C	T	C	T	-0.0381624	-0.00017089	0.812677	0.811806	FALSE	FALSE	FALSE	ukb-b-7137	1	68694877	0.000924491	457547	0.85	Aspirin	Medication for pain relief, constipation, heartburn: Aspirin	Medication for pain relief, constipation, heartburn: Aspirin || ||	TRUE	igd	1.29987e-45	426824	1	0.00234926	68694877	ebi-a-GCST006979	Heel bone mineral density	TRUE	reported	igd	0.000617863	263.88	2	1	TRUE
		rs2627668	T	G	T	G	0.0250865	0.000851535	0.10629	0.105477	FALSE	FALSE	FALSE	ukb-b-7137	4	88564494	0.00120467	457547	0.48	Aspirin	Medication for pain relief, constipation, heartburn: Aspirin	Medication for pain relief, constipation, heartburn: Aspirin || ||	TRUE	igd	1.59993e-13	426824	4	0.00307045	88564494	ebi-a-GCST006979	Heel bone mineral density	TRUE	reported	igd	0.000156372	66.7535	2	1	TRUE
		rs2637318	A	G	A	G	0.0251058	0.000553862	0.922002	0.922144	FALSE	FALSE	FALSE	ukb-b-7137	10	27996863	0.00134861	457547	0.68	Aspirin	Medication for pain relief, constipation, heartburn: Aspirin	Medication for pain relief, constipation, heartburn: Aspirin || ||	TRUE	igd	5.00035e-12	426824	10	0.00344067	27996863	ebi-a-GCST006979	Heel bone mineral density	TRUE	reported	igd	0.000124727	53.2427	2	1	TRUE
		rs2639953	A	G	A	G	-0.0284176	-0.00012696	0.522097	0.521704	FALSE	FALSE	FALSE	ukb-b-7137	8	71925660	0.000722594	457547	0.86	Aspirin	Medication for pain relief, constipation, heartburn: Aspirin	Medication for pain relief, constipation, heartburn: Aspirin || ||	TRUE	igd	3.69999e-44	426824	8	0.00185552	71925660	ebi-a-GCST006979	Heel bone mineral density	TRUE	reported	igd	0.000549232	234.553	2	1	TRUE
		rs2647462	C	T	C	T	-0.0333817	0.000121231	0.826128	0.824869	FALSE	FALSE	FALSE	ukb-b-7137	1	220156090	0.000949785	457547	0.9	Aspirin	Medication for pain relief, constipation, heartburn: Aspirin	Medication for pain relief, constipation, heartburn: Aspirin || ||	TRUE	igd	4.60045e-38	426824	1	0.00241745	220156090	ebi-a-GCST006979	Heel bone mineral density	TRUE	reported	igd	0.000446539	190.678	2	1	TRUE
		rs2653559	T	C	T	C	-0.0285346	0.000774754	0.164685	0.165525	FALSE	FALSE	FALSE	ukb-b-7137	11	8900394	0.000970757	457547	0.42	Aspirin	Medication for pain relief, constipation, heartburn: Aspirin	Medication for pain relief, constipation, heartburn: Aspirin || ||	TRUE	igd	2.49977e-26	426824	11	0.00248083	8900394	ebi-a-GCST006979	Heel bone mineral density	TRUE	reported	igd	0.00030986	132.296	2	1	TRUE
		rs2707493	T	C	T	C	0.0497174	0.000925923	0.023772	0.024474	FALSE	FALSE	FALSE	ukb-b-7137	7	120958140	0.00235195	457547	0.69	Aspirin	Medication for pain relief, constipation, heartburn: Aspirin	Medication for pain relief, constipation, heartburn: Aspirin || ||	TRUE	igd	2.49977e-16	426824	7	0.00602874	120958140	ebi-a-GCST006979	Heel bone mineral density	TRUE	reported	igd	0.000159311	68.0083	2	1	TRUE
		rs2722299	T	C	T	C	-0.0219349	-0.000245052	0.428379	0.42793	FALSE	FALSE	FALSE	ukb-b-7137	7	38013798	0.000731617	457547	0.74	Aspirin	Medication for pain relief, constipation, heartburn: Aspirin	Medication for pain relief, constipation, heartburn: Aspirin || ||	TRUE	igd	7.59976e-29	426824	7	0.00184714	38013798	ebi-a-GCST006979	Heel bone mineral density	TRUE	reported	igd	0.000330278	141.016	2	1	TRUE
		rs2736911	T	C	T	C	0.0183324	-0.000583951	0.153207	0.152628	FALSE	FALSE	FALSE	ukb-b-7137	10	124214355	0.00100208	457547	0.56	Aspirin	Medication for pain relief, constipation, heartburn: Aspirin	Medication for pain relief, constipation, heartburn: Aspirin || ||	TRUE	igd	4.70002e-11	426824	10	0.0025566	124214355	ebi-a-GCST006979	Heel bone mineral density	TRUE	reported	igd	0.000120451	51.4175	2	1	TRUE
		rs2737252	A	G	A	G	0.0347086	-0.00137952	0.283276	0.280575	FALSE	FALSE	FALSE	ukb-b-7137	8	116663898	0.00080369	457547	0.0860003	Aspirin	Medication for pain relief, constipation, heartburn: Aspirin	Medication for pain relief, constipation, heartburn: Aspirin || ||	TRUE	igd	2.90001e-55	426824	8	0.00205818	116663898	ebi-a-GCST006979	Heel bone mineral density	TRUE	reported	igd	0.000665839	284.384	2	1	TRUE
		rs2741856	C	G	C	G	0.0746095	0.0020547	0.08271	0.081526	FALSE	TRUE	FALSE	ukb-b-7137	17	41826839	0.00131877	457547	0.12	Aspirin	Medication for pain relief, constipation, heartburn: Aspirin	Medication for pain relief, constipation, heartburn: Aspirin || ||	TRUE	igd	3.90032e-89	426824	17	0.00335582	41826839	ebi-a-GCST006979	Heel bone mineral density	TRUE	reported	igd	0.00115675	494.298	2	1	TRUE
		rs2761884	T	G	T	G	-0.0501009	0.000711918	0.452286	0.449398	FALSE	FALSE	FALSE	ukb-b-7137	14	54421052	0.000726755	457547	0.33	Aspirin	Medication for pain relief, constipation, heartburn: Aspirin	Medication for pain relief, constipation, heartburn: Aspirin || ||	TRUE	igd	7.99834e-125	426824	14	0.00186962	54421052	ebi-a-GCST006979	Heel bone mineral density	TRUE	reported	igd	0.0016796	718.096	2	1	TRUE
		rs2799097	G	A	G	A	0.0172329	0.00144276	0.84926	0.849219	FALSE	FALSE	FALSE	ukb-b-7137	1	218524632	0.00101161	457547	0.15	Aspirin	Medication for pain relief, constipation, heartburn: Aspirin	Medication for pain relief, constipation, heartburn: Aspirin || ||	TRUE	igd	4.60002e-10	426824	1	0.00256761	218524632	ebi-a-GCST006979	Heel bone mineral density	TRUE	reported	igd	0.000105527	45.046	2	1	TRUE
		rs2830913	A	G	A	G	0.0236343	0.000120513	0.442825	0.442164	FALSE	FALSE	FALSE	ukb-b-7137	21	28774023	0.000729435	457547	0.87	Aspirin	Medication for pain relief, constipation, heartburn: Aspirin	Medication for pain relief, constipation, heartburn: Aspirin || ||	TRUE	igd	2.29985e-30	426824	21	0.00188238	28774023	ebi-a-GCST006979	Heel bone mineral density	TRUE	reported	igd	0.0003692	157.641	2	1	TRUE
		rs28364580	A	G	A	G	-0.0223685	-0.00103683	0.247873	0.248827	FALSE	FALSE	FALSE	ukb-b-7137	19	41724885	0.000843874	457547	0.22	Aspirin	Medication for pain relief, constipation, heartburn: Aspirin	Medication for pain relief, constipation, heartburn: Aspirin || ||	TRUE	igd	1e-19	426824	19	0.00217236	41724885	ebi-a-GCST006979	Heel bone mineral density	TRUE	reported	igd	0.000248344	106.025	2	1	TRUE
		rs2836620	C	G	C	G	0.0288982	0.00269131	0.752865	0.753714	FALSE	TRUE	FALSE	ukb-b-7137	21	40053079	0.000840127	457547	0.00140001	Aspirin	Medication for pain relief, constipation, heartburn: Aspirin	Medication for pain relief, constipation, heartburn: Aspirin || ||	TRUE	igd	8.9002e-33	426824	21	0.00216561	40053079	ebi-a-GCST006979	Heel bone mineral density	TRUE	reported	igd	0.000417014	178.065	2	1	TRUE
		rs28373428	A	G	A	G	0.0222698	0.000946971	0.144879	0.145153	FALSE	FALSE	FALSE	ukb-b-7137	3	29459967	0.00102673	457547	0.36	Aspirin	Medication for pain relief, constipation, heartburn: Aspirin	Medication for pain relief, constipation, heartburn: Aspirin || ||	TRUE	igd	8.80035e-15	426824	3	0.00262992	29459967	ebi-a-GCST006979	Heel bone mineral density	TRUE	reported	igd	0.000167968	71.7044	2	1	TRUE
		rs28557305	A	G	A	G	-0.0259655	0.000437483	0.354837	0.355657	FALSE	FALSE	FALSE	ukb-b-7137	9	98252847	0.0007547	457547	0.56	Aspirin	Medication for pain relief, constipation, heartburn: Aspirin	Medication for pain relief, constipation, heartburn: Aspirin || ||	TRUE	igd	2.80027e-34	426824	9	0.00193848	98252847	ebi-a-GCST006979	Heel bone mineral density	TRUE	reported	igd	0.000420184	179.419	2	1	TRUE
		rs28707249	A	G	A	G	-0.0222589	0.00190249	0.109746	0.109741	FALSE	FALSE	FALSE	ukb-b-7137	22	50325891	0.00115759	457547	0.1	Aspirin	Medication for pain relief, constipation, heartburn: Aspirin	Medication for pain relief, constipation, heartburn: Aspirin || ||	TRUE	igd	1.69981e-13	426824	22	0.00298159	50325891	ebi-a-GCST006979	Heel bone mineral density	TRUE	reported	igd	0.000130559	55.7326	2	1	TRUE
		rs2884691	G	A	G	A	0.0128417	-0.000348038	0.526572	0.523269	FALSE	FALSE	FALSE	ukb-b-7137	1	198002355	0.000723392	457547	0.630001	Aspirin	Medication for pain relief, constipation, heartburn: Aspirin	Medication for pain relief, constipation, heartburn: Aspirin || ||	TRUE	igd	2.19999e-08	426824	1	0.00183709	198002355	ebi-a-GCST006979	Heel bone mineral density	TRUE	reported	igd	0.000114468	48.8632	2	1	TRUE
		rs2906193	T	G	T	G	0.0169008	-0.0024845	0.219354	0.221133	FALSE	FALSE	FALSE	ukb-b-7137	7	83692126	0.00087423	457547	0.00449997	Aspirin	Medication for pain relief, constipation, heartburn: Aspirin	Medication for pain relief, constipation, heartburn: Aspirin || ||	TRUE	igd	3.80014e-12	426824	7	0.00221518	83692126	ebi-a-GCST006979	Heel bone mineral density	TRUE	reported	igd	0.00013636	58.2096	2	1	TRUE
		rs2908007	G	A	G	A	0.167991	-0.000148122	0.398511	0.40101	FALSE	FALSE	FALSE	ukb-b-7137	7	120962164	0.00073635	457547	0.84	Aspirin	Medication for pain relief, constipation, heartburn: Aspirin	Medication for pain relief, constipation, heartburn: Aspirin || ||	TRUE	igd	1e-200	426824	7	0.00187465	120962164	ebi-a-GCST006979	Heel bone mineral density	TRUE	reported	igd	0.0184666	8030.26	2	1	TRUE
		rs293736	C	A	C	A	-0.0118132	-0.000321465	0.722399	0.722208	FALSE	FALSE	FALSE	ukb-b-7137	20	31925189	0.00080626	457547	0.69	Aspirin	Medication for pain relief, constipation, heartburn: Aspirin	Medication for pain relief, constipation, heartburn: Aspirin || ||	TRUE	igd	8.4004e-11	426824	20	0.00207444	31925189	ebi-a-GCST006979	Heel bone mineral density	TRUE	reported	igd	7.59716e-05	32.4288	2	1	TRUE
		rs2944590	A	G	A	G	0.0200023	0.00118202	0.441106	0.440434	FALSE	FALSE	FALSE	ukb-b-7137	2	233792207	0.000726592	457547	0.1	Aspirin	Medication for pain relief, constipation, heartburn: Aspirin	Medication for pain relief, constipation, heartburn: Aspirin || ||	TRUE	igd	5.40008e-24	426824	2	0.00184186	233792207	ebi-a-GCST006979	Heel bone mineral density	TRUE	reported	igd	0.000276234	117.936	2	1	TRUE
		rs2969072	G	A	G	A	-0.0114534	-0.00223253	0.674127	0.674719	FALSE	FALSE	FALSE	ukb-b-7137	7	2530431	0.00077167	457547	0.00379997	Aspirin	Medication for pain relief, constipation, heartburn: Aspirin	Medication for pain relief, constipation, heartburn: Aspirin || ||	TRUE	igd	5.89997e-09	426824	7	0.00194912	2530431	ebi-a-GCST006979	Heel bone mineral density	TRUE	reported	igd	8.08924e-05	34.5295	2	1	TRUE
		rs2982573	C	T	C	T	0.0767909	-4.76787e-05	0.420873	0.419961	FALSE	FALSE	FALSE	ukb-b-7137	6	152010534	0.000731313	457547	0.95	Aspirin	Medication for pain relief, constipation, heartburn: Aspirin	Medication for pain relief, constipation, heartburn: Aspirin || ||	TRUE	igd	1e-200	426824	6	0.00185417	152010534	ebi-a-GCST006979	Heel bone mineral density	TRUE	reported	igd	0.00400249	1715.21	2	1	TRUE
		rs3118906	A	G	A	G	0.0262712	0.00135783	0.278633	0.278295	FALSE	FALSE	FALSE	ukb-b-7137	13	51106788	0.000804321	457547	0.0909997	Aspirin	Medication for pain relief, constipation, heartburn: Aspirin	Medication for pain relief, constipation, heartburn: Aspirin || ||	TRUE	igd	7.29962e-35	426824	13	0.00206586	51106788	ebi-a-GCST006979	Heel bone mineral density	TRUE	reported	igd	0.000378743	161.717	2	1	TRUE
		rs314344	C	G	C	G	-0.0107732	-0.00113617	0.603538	0.602968	FALSE	TRUE	FALSE	ukb-b-7137	7	100395003	0.000737453	457547	0.12	Aspirin	Medication for pain relief, constipation, heartburn: Aspirin	Medication for pain relief, constipation, heartburn: Aspirin || ||	TRUE	igd	3.69999e-08	426824	7	0.00186396	100395003	ebi-a-GCST006979	Heel bone mineral density	TRUE	reported	igd	7.82588e-05	33.4052	2	1	TRUE
		rs330091	G	A	G	A	0.0187839	4.21384e-06	0.215779	0.215096	FALSE	FALSE	FALSE	ukb-b-7137	8	9176052	0.00088527	457547	1	Aspirin	Medication for pain relief, constipation, heartburn: Aspirin	Medication for pain relief, constipation, heartburn: Aspirin || ||	TRUE	igd	1.10002e-11	426824	8	0.00227043	9176052	ebi-a-GCST006979	Heel bone mineral density	TRUE	reported	igd	0.000160338	68.4468	2	1	TRUE
		rs34068557	T	C	T	C	-0.0117296	-0.000299534	0.372286	0.372619	FALSE	FALSE	FALSE	ukb-b-7137	5	66885351	0.000746115	457547	0.69	Aspirin	Medication for pain relief, constipation, heartburn: Aspirin	Medication for pain relief, constipation, heartburn: Aspirin || ||	TRUE	igd	2.19999e-08	426824	5	0.00191117	66885351	ebi-a-GCST006979	Heel bone mineral density	TRUE	reported	igd	8.82431e-05	37.6674	2	1	TRUE
		rs34123233	G	T	G	T	0.0214311	0.000980622	0.178839	0.180199	FALSE	FALSE	FALSE	ukb-b-7137	16	2144299	0.000941993	457547	0.3	Aspirin	Medication for pain relief, constipation, heartburn: Aspirin	Medication for pain relief, constipation, heartburn: Aspirin || ||	TRUE	igd	3.59998e-17	426824	16	0.0024232	2144299	ebi-a-GCST006979	Heel bone mineral density	TRUE	reported	igd	0.000183224	78.2183	2	1	TRUE
		rs34220916	G	C	G	C	0.0209644	-0.00147445	0.170077	0.167314	FALSE	TRUE	FALSE	ukb-b-7137	7	20328406	0.000969484	457547	0.13	Aspirin	Medication for pain relief, constipation, heartburn: Aspirin	Medication for pain relief, constipation, heartburn: Aspirin || ||	TRUE	igd	2.19989e-16	426824	7	0.00243448	20328406	ebi-a-GCST006979	Heel bone mineral density	TRUE	reported	igd	0.000173711	74.1567	2	1	TRUE
		rs34324915	T	A	T	A	0.0208485	-0.00144701	0.361868	0.36135	FALSE	TRUE	FALSE	ukb-b-7137	2	159983207	0.000756792	457547	0.0560003	Aspirin	Medication for pain relief, constipation, heartburn: Aspirin	Medication for pain relief, constipation, heartburn: Aspirin || ||	TRUE	igd	6.00067e-21	426824	2	0.00191796	159983207	ebi-a-GCST006979	Heel bone mineral density	TRUE	reported	igd	0.000276759	118.159	2	1	TRUE
		rs344035	A	G	A	G	-0.0146214	0.000136012	0.499962	0.49995	FALSE	FALSE	FALSE	ukb-b-7137	3	156461279	0.000722482	457547	0.85	Aspirin	Medication for pain relief, constipation, heartburn: Aspirin	Medication for pain relief, constipation, heartburn: Aspirin || ||	TRUE	igd	8.99912e-14	426824	3	0.00184874	156461279	ebi-a-GCST006979	Heel bone mineral density	TRUE	reported	igd	0.000146526	62.5496	2	1	TRUE
		rs344078	T	C	T	C	-0.0424589	-0.00193822	0.171222	0.172142	FALSE	FALSE	FALSE	ukb-b-7137	3	156554568	0.000955917	457547	0.0430002	Aspirin	Medication for pain relief, constipation, heartburn: Aspirin	Medication for pain relief, constipation, heartburn: Aspirin || ||	TRUE	igd	3.59998e-55	426824	3	0.00245214	156554568	ebi-a-GCST006979	Heel bone mineral density	TRUE	reported	igd	0.000701929	299.809	2	1	TRUE
		rs34435227	G	A	G	A	-0.0128854	-0.000393145	0.439848	0.439994	FALSE	FALSE	FALSE	ukb-b-7137	16	1533220	0.000732055	457547	0.59	Aspirin	Medication for pain relief, constipation, heartburn: Aspirin	Medication for pain relief, constipation, heartburn: Aspirin || ||	TRUE	igd	5.49997e-10	426824	16	0.0018783	1533220	ebi-a-GCST006979	Heel bone mineral density	TRUE	reported	igd	0.000110248	47.0613	2	1	TRUE
		rs34441013	A	G	A	G	0.0319129	0.000749803	0.278277	0.276764	FALSE	FALSE	FALSE	ukb-b-7137	2	119632668	0.000808557	457547	0.35	Aspirin	Medication for pain relief, constipation, heartburn: Aspirin	Medication for pain relief, constipation, heartburn: Aspirin || ||	TRUE	igd	5.40008e-44	426824	2	0.00204765	119632668	ebi-a-GCST006979	Heel bone mineral density	TRUE	reported	igd	0.000568755	242.895	2	1	TRUE
		rs34553872	T	A	T	A	0.0610506	-0.000154631	0.175969	0.176485	FALSE	TRUE	FALSE	ukb-b-7137	1	22702187	0.000944988	457547	0.87	Aspirin	Medication for pain relief, constipation, heartburn: Aspirin	Medication for pain relief, constipation, heartburn: Aspirin || ||	TRUE	igd	2.69774e-116	426824	1	0.0024017	22702187	ebi-a-GCST006979	Heel bone mineral density	TRUE	reported	igd	0.0015116	646.16	2	1	TRUE
		rs34575960	A	C	A	C	0.0257072	-0.00208698	0.071699	0.0725	FALSE	FALSE	FALSE	ukb-b-7137	13	94057511	0.00138848	457547	0.13	Aspirin	Medication for pain relief, constipation, heartburn: Aspirin	Medication for pain relief, constipation, heartburn: Aspirin || ||	TRUE	igd	2.59998e-08	426824	13	0.0035872	94057511	ebi-a-GCST006979	Heel bone mineral density	TRUE	reported	igd	0.000120309	51.3566	2	1	TRUE
		rs34620158	G	A	G	A	0.0130898	0.000232956	0.693631	0.693673	FALSE	FALSE	FALSE	ukb-b-7137	1	223144490	0.000781999	457547	0.77	Aspirin	Medication for pain relief, constipation, heartburn: Aspirin	Medication for pain relief, constipation, heartburn: Aspirin || ||	TRUE	igd	1e-09	426824	1	0.00198382	223144490	ebi-a-GCST006979	Heel bone mineral density	TRUE	reported	igd	0.000101993	43.5371	2	1	TRUE
		rs34945663	C	T	C	T	0.0148831	0.0029738	0.176158	0.177291	FALSE	FALSE	FALSE	ukb-b-7137	1	172302877	0.000958872	457547	0.00189998	Aspirin	Medication for pain relief, constipation, heartburn: Aspirin	Medication for pain relief, constipation, heartburn: Aspirin || ||	TRUE	igd	1.5e-09	426824	1	0.00243919	172302877	ebi-a-GCST006979	Heel bone mineral density	TRUE	reported	igd	8.72185e-05	37.23	2	1	TRUE
		rs35155027	C	G	C	G	-0.0158218	0.000763242	0.607185	0.604157	FALSE	TRUE	FALSE	ukb-b-7137	14	61095174	0.000738064	457547	0.3	Aspirin	Medication for pain relief, constipation, heartburn: Aspirin	Medication for pain relief, constipation, heartburn: Aspirin || ||	TRUE	igd	2.29985e-13	426824	14	0.00190209	61095174	ebi-a-GCST006979	Heel bone mineral density	TRUE	reported	igd	0.00016208	69.1907	2	1	TRUE
		rs35264941	C	G	C	G	-0.0572286	-0.000381745	0.017749	0.017809	FALSE	TRUE	FALSE	ukb-b-7137	9	18626297	0.00273271	457547	0.89	Aspirin	Medication for pain relief, constipation, heartburn: Aspirin	Medication for pain relief, constipation, heartburn: Aspirin || ||	TRUE	igd	1.20005e-11	426824	9	0.00702127	18626297	ebi-a-GCST006979	Heel bone mineral density	TRUE	reported	igd	0.000155625	66.4344	2	1	TRUE
		rs35404230	C	T	C	T	0.0200009	0.000923076	0.122057	0.12318	FALSE	FALSE	FALSE	ukb-b-7137	2	200355144	0.00109759	457547	0.4	Aspirin	Medication for pain relief, constipation, heartburn: Aspirin	Medication for pain relief, constipation, heartburn: Aspirin || ||	TRUE	igd	1.09999e-09	426824	2	0.00279429	200355144	ebi-a-GCST006979	Heel bone mineral density	TRUE	reported	igd	0.00012002	51.2335	2	1	TRUE
		rs35463915	T	C	T	C	-0.0202973	-0.0018171	0.199335	0.198581	FALSE	FALSE	FALSE	ukb-b-7137	17	79390508	0.000904966	457547	0.0449997	Aspirin	Medication for pain relief, constipation, heartburn: Aspirin	Medication for pain relief, constipation, heartburn: Aspirin || ||	TRUE	igd	4.60045e-17	426824	17	0.00231297	79390508	ebi-a-GCST006979	Heel bone mineral density	TRUE	reported	igd	0.000180389	77.0078	2	1	TRUE
		rs35657711	C	T	C	T	0.0506141	-0.000426801	0.215736	0.217307	FALSE	FALSE	FALSE	ukb-b-7137	2	42216386	0.000880081	457547	0.630001	Aspirin	Medication for pain relief, constipation, heartburn: Aspirin	Medication for pain relief, constipation, heartburn: Aspirin || ||	TRUE	igd	5.59758e-102	426824	2	0.00223761	42216386	ebi-a-GCST006979	Heel bone mineral density	TRUE	reported	igd	0.00119731	511.649	2	1	TRUE
		rs35713954	T	G	T	G	-0.0109332	-0.000929807	0.422689	0.422885	FALSE	FALSE	FALSE	ukb-b-7137	15	63762663	0.000731494	457547	0.2	Aspirin	Medication for pain relief, constipation, heartburn: Aspirin	Medication for pain relief, constipation, heartburn: Aspirin || ||	TRUE	igd	9.80009e-09	426824	15	0.00188178	63762663	ebi-a-GCST006979	Heel bone mineral density	TRUE	reported	igd	7.90813e-05	33.7563	2	1	TRUE
		rs36009197	T	A	T	A	0.0191507	0.00145856	0.118624	0.117242	FALSE	TRUE	FALSE	ukb-b-7137	6	130446124	0.00113331	457547	0.2	Aspirin	Medication for pain relief, constipation, heartburn: Aspirin	Medication for pain relief, constipation, heartburn: Aspirin || ||	TRUE	igd	5.89997e-09	426824	6	0.00285979	130446124	ebi-a-GCST006979	Heel bone mineral density	TRUE	reported	igd	0.000105053	44.8434	2	1	TRUE
		rs36010930	C	T	C	T	0.0137157	0.000302753	0.280106	0.280891	FALSE	FALSE	FALSE	ukb-b-7137	2	65516234	0.000803033	457547	0.709999	Aspirin	Medication for pain relief, constipation, heartburn: Aspirin	Medication for pain relief, constipation, heartburn: Aspirin || ||	TRUE	igd	2.69998e-10	426824	2	0.00203877	65516234	ebi-a-GCST006979	Heel bone mineral density	TRUE	reported	igd	0.000106024	45.2582	2	1	TRUE
		rs368510	A	G	A	G	0.0236734	-9.79985e-06	0.331885	0.332739	FALSE	FALSE	FALSE	ukb-b-7137	5	148787469	0.000764722	457547	0.99	Aspirin	Medication for pain relief, constipation, heartburn: Aspirin	Medication for pain relief, constipation, heartburn: Aspirin || ||	TRUE	igd	1.29987e-29	426824	5	0.00195912	148787469	ebi-a-GCST006979	Heel bone mineral density	TRUE	reported	igd	0.000341981	146.015	2	1	TRUE
		rs370387	A	G	A	G	0.0468543	0.00031193	0.55747	0.554949	FALSE	FALSE	FALSE	ukb-b-7137	3	41123984	0.000724268	457547	0.67	Aspirin	Medication for pain relief, constipation, heartburn: Aspirin	Medication for pain relief, constipation, heartburn: Aspirin || ||	TRUE	igd	2.89734e-111	426824	3	0.00185513	41123984	ebi-a-GCST006979	Heel bone mineral density	TRUE	reported	igd	0.00149229	637.893	2	1	TRUE
		rs3747237	G	A	G	A	-0.0133407	-0.00168751	0.31998	0.321326	FALSE	FALSE	FALSE	ukb-b-7137	22	45739854	0.000771407	457547	0.0290001	Aspirin	Medication for pain relief, constipation, heartburn: Aspirin	Medication for pain relief, constipation, heartburn: Aspirin || ||	TRUE	igd	1.99986e-12	426824	22	0.001992	45739854	ebi-a-GCST006979	Heel bone mineral density	TRUE	reported	igd	0.000105071	44.8515	2	1	TRUE
		rs3757434	T	A	T	A	0.012737	-0.0016577	0.17996	0.178929	FALSE	TRUE	FALSE	ukb-b-7137	7	156404412	0.000955938	457547	0.0830004	Aspirin	Medication for pain relief, constipation, heartburn: Aspirin	Medication for pain relief, constipation, heartburn: Aspirin || ||	TRUE	igd	4.79999e-08	426824	7	0.00240813	156404412	ebi-a-GCST006979	Heel bone mineral density	TRUE	reported	igd	6.55386e-05	27.9751	2	1	TRUE
		rs3760456	T	C	T	C	-0.0227806	0.00285357	0.441998	0.439837	FALSE	FALSE	FALSE	ukb-b-7137	17	27948844	0.000727268	457547	8.70001e-05	Aspirin	Medication for pain relief, constipation, heartburn: Aspirin	Medication for pain relief, constipation, heartburn: Aspirin || ||	TRUE	igd	1.29987e-26	426824	17	0.00186228	27948844	ebi-a-GCST006979	Heel bone mineral density	TRUE	reported	igd	0.000350461	149.637	2	1	TRUE
		rs3765971	T	C	T	C	0.0283504	0.00117332	0.654824	0.658418	FALSE	FALSE	FALSE	ukb-b-7137	1	8445360	0.000760159	457547	0.12	Aspirin	Medication for pain relief, constipation, heartburn: Aspirin	Medication for pain relief, constipation, heartburn: Aspirin || ||	TRUE	igd	1.9002e-37	426824	1	0.00192587	8445360	ebi-a-GCST006979	Heel bone mineral density	TRUE	reported	igd	0.000507452	216.702	2	1	TRUE
		rs3777787	A	C	A	C	-0.0520223	0.000179429	0.541912	0.542067	FALSE	FALSE	FALSE	ukb-b-7137	6	133577921	0.000725303	457547	0.8	Aspirin	Medication for pain relief, constipation, heartburn: Aspirin	Medication for pain relief, constipation, heartburn: Aspirin || ||	TRUE	igd	1.49968e-143	426824	6	0.0018396	133577921	ebi-a-GCST006979	Heel bone mineral density	TRUE	reported	igd	0.00187012	799.706	2	1	TRUE
		rs3790608	A	G	A	G	0.0389237	-0.000409261	0.150669	0.1509	FALSE	FALSE	FALSE	ukb-b-7137	1	113055023	0.00101096	457547	0.69	Aspirin	Medication for pain relief, constipation, heartburn: Aspirin	Medication for pain relief, constipation, heartburn: Aspirin || ||	TRUE	igd	4.90004e-44	426824	1	0.00256693	113055023	ebi-a-GCST006979	Heel bone mineral density	TRUE	reported	igd	0.000538415	229.931	2	1	TRUE
		rs3796014	G	A	G	A	0.0514866	0.000906128	0.727896	0.72845	FALSE	FALSE	FALSE	ukb-b-7137	2	54839276	0.000811611	457547	0.26	Aspirin	Medication for pain relief, constipation, heartburn: Aspirin	Medication for pain relief, constipation, heartburn: Aspirin || ||	TRUE	igd	4.39542e-108	426824	2	0.00205699	54839276	ebi-a-GCST006979	Heel bone mineral density	TRUE	reported	igd	0.00146568	626.501	2	1	TRUE
		rs3801427	T	C	T	C	0.0330967	0.00117439	0.761727	0.759141	FALSE	FALSE	FALSE	ukb-b-7137	7	15721178	0.000847972	457547	0.17	Aspirin	Medication for pain relief, constipation, heartburn: Aspirin	Medication for pain relief, constipation, heartburn: Aspirin || ||	TRUE	igd	5.79963e-45	426824	7	0.00215007	15721178	ebi-a-GCST006979	Heel bone mineral density	TRUE	reported	igd	0.000554848	236.953	2	1	TRUE
		rs3829849	T	C	T	C	0.0137668	-0.00058521	0.36897	0.368771	FALSE	FALSE	FALSE	ukb-b-7137	9	129390800	0.000747193	457547	0.43	Aspirin	Medication for pain relief, constipation, heartburn: Aspirin	Medication for pain relief, constipation, heartburn: Aspirin || ||	TRUE	igd	4.60045e-14	426824	9	0.00191868	129390800	ebi-a-GCST006979	Heel bone mineral density	TRUE	reported	igd	0.000120603	51.4824	2	1	TRUE
		rs3848474	A	G	A	G	0.0150619	-8.10531e-05	0.444033	0.443964	FALSE	FALSE	FALSE	ukb-b-7137	18	77349635	0.000728335	457547	0.91	Aspirin	Medication for pain relief, constipation, heartburn: Aspirin	Medication for pain relief, constipation, heartburn: Aspirin || ||	TRUE	igd	1.80011e-11	426824	18	0.0018751	77349635	ebi-a-GCST006979	Heel bone mineral density	TRUE	reported	igd	0.000151146	64.5221	2	1	TRUE
		rs402072	C	T	C	T	-0.0162661	-3.12412e-05	0.161834	0.160642	FALSE	FALSE	FALSE	ukb-b-7137	19	47219122	0.000983432	457547	0.97	Aspirin	Medication for pain relief, constipation, heartburn: Aspirin	Medication for pain relief, constipation, heartburn: Aspirin || ||	TRUE	igd	1e-09	426824	19	0.00252161	47219122	ebi-a-GCST006979	Heel bone mineral density	TRUE	reported	igd	9.7481e-05	41.6111	2	1	TRUE
		rs41302867	A	G	A	G	-0.0257919	-0.000660761	0.123456	0.122629	FALSE	FALSE	FALSE	ukb-b-7137	6	7240876	0.00109918	457547	0.55	Aspirin	Medication for pain relief, constipation, heartburn: Aspirin	Medication for pain relief, constipation, heartburn: Aspirin || ||	TRUE	igd	3.90032e-16	426824	6	0.00277985	7240876	ebi-a-GCST006979	Heel bone mineral density	TRUE	reported	igd	0.000201645	86.0839	2	1	TRUE
		rs42032	A	G	A	G	-0.0219323	-0.00161205	0.262262	0.262742	FALSE	FALSE	FALSE	ukb-b-7137	7	92237426	0.000822214	457547	0.05	Aspirin	Medication for pain relief, constipation, heartburn: Aspirin	Medication for pain relief, constipation, heartburn: Aspirin || ||	TRUE	igd	8.30042e-22	426824	7	0.00207825	92237426	ebi-a-GCST006979	Heel bone mineral density	TRUE	reported	igd	0.000260862	111.371	2	1	TRUE
		rs426810	G	A	G	A	0.011313	-0.000285687	0.462241	0.460666	FALSE	FALSE	FALSE	ukb-b-7137	17	29958056	0.00072538	457547	0.69	Aspirin	Medication for pain relief, constipation, heartburn: Aspirin	Medication for pain relief, constipation, heartburn: Aspirin || ||	TRUE	igd	1e-08	426824	17	0.00185734	29958056	ebi-a-GCST006979	Heel bone mineral density	TRUE	reported	igd	8.69133e-05	37.0997	2	1	TRUE
		rs4305309	C	T	C	T	-0.073412	0.000462304	0.642774	0.643026	FALSE	FALSE	FALSE	ukb-b-7137	2	54683711	0.00075571	457547	0.54	Aspirin	Medication for pain relief, constipation, heartburn: Aspirin	Medication for pain relief, constipation, heartburn: Aspirin || ||	TRUE	igd	1e-200	426824	2	0.00191639	54683711	ebi-a-GCST006979	Heel bone mineral density	TRUE	reported	igd	0.00342631	1467.45	2	1	TRUE
		rs4418639	A	G	A	G	-0.0164218	0.00029439	0.590177	0.59061	FALSE	FALSE	FALSE	ukb-b-7137	1	197359999	0.000739662	457547	0.69	Aspirin	Medication for pain relief, constipation, heartburn: Aspirin	Medication for pain relief, constipation, heartburn: Aspirin || ||	TRUE	igd	1.69981e-13	426824	1	0.00187602	197359999	ebi-a-GCST006979	Heel bone mineral density	TRUE	reported	igd	0.00017949	76.624	2	1	TRUE
		rs4505759	T	C	T	C	0.0568166	0.000692923	0.307674	0.306564	FALSE	FALSE	FALSE	ukb-b-7137	4	1003022	0.000784775	457547	0.38	Aspirin	Medication for pain relief, constipation, heartburn: Aspirin	Medication for pain relief, constipation, heartburn: Aspirin || ||	TRUE	igd	1e-131	426824	4	0.00200649	1003022	ebi-a-GCST006979	Heel bone mineral density	TRUE	reported	igd	0.00187505	801.816	2	1	TRUE
		rs4595506	G	A	G	A	-0.0230826	-0.000810333	0.496308	0.494098	FALSE	FALSE	FALSE	ukb-b-7137	11	16542089	0.000722101	457547	0.26	Aspirin	Medication for pain relief, constipation, heartburn: Aspirin	Medication for pain relief, constipation, heartburn: Aspirin || ||	TRUE	igd	6.90081e-29	426824	11	0.00184184	16542089	ebi-a-GCST006979	Heel bone mineral density	TRUE	reported	igd	0.000367838	157.059	2	1	TRUE
		rs4635400	A	G	A	G	-0.0500354	-0.000818886	0.358614	0.359708	FALSE	FALSE	FALSE	ukb-b-7137	18	13719510	0.00075106	457547	0.28	Aspirin	Medication for pain relief, constipation, heartburn: Aspirin	Medication for pain relief, constipation, heartburn: Aspirin || ||	TRUE	igd	1.30017e-119	426824	18	0.00193524	13719510	ebi-a-GCST006979	Heel bone mineral density	TRUE	reported	igd	0.00156371	668.472	2	1	TRUE
		rs4664604	G	C	G	C	0.0184833	-0.0007433	0.831206	0.829405	FALSE	TRUE	FALSE	ukb-b-7137	2	153573408	0.000958437	457547	0.44	Aspirin	Medication for pain relief, constipation, heartburn: Aspirin	Medication for pain relief, constipation, heartburn: Aspirin || ||	TRUE	igd	3.29989e-11	426824	2	0.00244143	153573408	ebi-a-GCST006979	Heel bone mineral density	TRUE	reported	igd	0.000134265	57.315	2	1	TRUE
		rs4669522	C	T	C	T	0.0171116	0.00100295	0.793789	0.795333	FALSE	FALSE	FALSE	ukb-b-7137	2	10194192	0.000894905	457547	0.26	Aspirin	Medication for pain relief, constipation, heartburn: Aspirin	Medication for pain relief, constipation, heartburn: Aspirin || ||	TRUE	igd	1.89998e-10	426824	2	0.00226385	10194192	ebi-a-GCST006979	Heel bone mineral density	TRUE	reported	igd	0.000133838	57.1326	2	1	TRUE
		rs4693374	C	A	C	A	0.0187892	0.000257667	0.483149	0.482924	FALSE	FALSE	FALSE	ukb-b-7137	4	95086164	0.000722444	457547	0.719999	Aspirin	Medication for pain relief, constipation, heartburn: Aspirin	Medication for pain relief, constipation, heartburn: Aspirin || ||	TRUE	igd	1.80011e-18	426824	4	0.00184863	95086164	ebi-a-GCST006979	Heel bone mineral density	TRUE	reported	igd	0.000241971	103.303	2	1	TRUE
		rs4739697	G	A	G	A	-0.0185541	-0.000622194	0.658217	0.66066	FALSE	FALSE	FALSE	ukb-b-7137	8	80822461	0.000766437	457547	0.42	Aspirin	Medication for pain relief, constipation, heartburn: Aspirin	Medication for pain relief, constipation, heartburn: Aspirin || ||	TRUE	igd	3.69999e-18	426824	8	0.0019646	80822461	ebi-a-GCST006979	Heel bone mineral density	TRUE	reported	igd	0.000208926	89.1927	2	1	TRUE
		rs4743930	T	C	T	C	0.0294771	-0.000182603	0.25228	0.253901	FALSE	FALSE	FALSE	ukb-b-7137	9	96445594	0.000831043	457547	0.83	Aspirin	Medication for pain relief, constipation, heartburn: Aspirin	Medication for pain relief, constipation, heartburn: Aspirin || ||	TRUE	igd	3.80014e-35	426824	9	0.00213721	96445594	ebi-a-GCST006979	Heel bone mineral density	TRUE	reported	igd	0.000445485	190.227	2	1	TRUE
		rs4759843	G	A	G	A	-0.0118233	-0.000666817	0.350987	0.349806	FALSE	FALSE	FALSE	ukb-b-7137	12	131577672	0.000757338	457547	0.38	Aspirin	Medication for pain relief, constipation, heartburn: Aspirin	Medication for pain relief, constipation, heartburn: Aspirin || ||	TRUE	igd	2.99999e-08	426824	12	0.00193725	131577672	ebi-a-GCST006979	Heel bone mineral density	TRUE	reported	igd	8.72608e-05	37.2481	2	1	TRUE
		rs4780403	A	G	A	G	-0.0563428	0.00096426	0.012843	0.012867	FALSE	FALSE	FALSE	ukb-b-7137	16	11919497	0.0032704	457547	0.77	Aspirin	Medication for pain relief, constipation, heartburn: Aspirin	Medication for pain relief, constipation, heartburn: Aspirin || ||	TRUE	igd	3.40001e-10	426824	16	0.0083876	11919497	ebi-a-GCST006979	Heel bone mineral density	TRUE	reported	igd	0.000105708	45.1231	2	1	TRUE
		rs4782351	G	A	G	A	-0.0147954	0.0012701	0.614458	0.611328	FALSE	FALSE	FALSE	ukb-b-7137	16	88466424	0.000740355	457547	0.0860003	Aspirin	Medication for pain relief, constipation, heartburn: Aspirin	Medication for pain relief, constipation, heartburn: Aspirin || ||	TRUE	igd	4.00037e-13	426824	16	0.0019028	88466424	ebi-a-GCST006979	Heel bone mineral density	TRUE	reported	igd	0.000141631	60.4596	2	1	TRUE
		rs4806003	A	C	A	C	-0.0116216	4.33091e-05	0.63788	0.636	FALSE	FALSE	FALSE	ukb-b-7137	19	34751306	0.000749853	457547	0.95	Aspirin	Medication for pain relief, constipation, heartburn: Aspirin	Medication for pain relief, constipation, heartburn: Aspirin || ||	TRUE	igd	2.30001e-08	426824	19	0.00193036	34751306	ebi-a-GCST006979	Heel bone mineral density	TRUE	reported	igd	8.49121e-05	36.2454	2	1	TRUE
		rs4806862	T	G	T	G	0.0200669	-0.000473694	0.327085	0.327897	FALSE	FALSE	FALSE	ukb-b-7137	19	2523781	0.000773926	457547	0.54	Aspirin	Medication for pain relief, constipation, heartburn: Aspirin	Medication for pain relief, constipation, heartburn: Aspirin || ||	TRUE	igd	2.29985e-22	426824	19	0.00199053	2523781	ebi-a-GCST006979	Heel bone mineral density	TRUE	reported	igd	0.000238051	101.63	2	1	TRUE
		rs4821797	C	T	C	T	-0.0235549	-0.000349957	0.330581	0.331886	FALSE	FALSE	FALSE	ukb-b-7137	22	39016182	0.000766582	457547	0.649999	Aspirin	Medication for pain relief, constipation, heartburn: Aspirin	Medication for pain relief, constipation, heartburn: Aspirin || ||	TRUE	igd	6.79986e-24	426824	22	0.00197781	39016182	ebi-a-GCST006979	Heel bone mineral density	TRUE	reported	igd	0.0003322	141.838	2	1	TRUE
		rs4836373	C	T	C	T	-0.0190058	0.00175725	0.504539	0.502535	FALSE	FALSE	FALSE	ukb-b-7137	5	127787610	0.000723322	457547	0.015	Aspirin	Medication for pain relief, constipation, heartburn: Aspirin	Medication for pain relief, constipation, heartburn: Aspirin || ||	TRUE	igd	8.60003e-22	426824	5	0.00185311	127787610	ebi-a-GCST006979	Heel bone mineral density	TRUE	reported	igd	0.000246385	105.188	2	1	TRUE
		rs4869284	G	C	G	C	-0.014342	0.000757327	0.23166	0.231396	FALSE	TRUE	FALSE	ukb-b-7137	5	95742732	0.000858625	457547	0.38	Aspirin	Medication for pain relief, constipation, heartburn: Aspirin	Medication for pain relief, constipation, heartburn: Aspirin || ||	TRUE	igd	8.60003e-11	426824	5	0.00219778	95742732	ebi-a-GCST006979	Heel bone mineral density	TRUE	reported	igd	9.97606e-05	42.5842	2	1	TRUE
		rs4876361	A	G	A	G	-0.0126682	-0.000226995	0.724617	0.72544	FALSE	FALSE	FALSE	ukb-b-7137	8	117566387	0.000810654	457547	0.780001	Aspirin	Medication for pain relief, constipation, heartburn: Aspirin	Medication for pain relief, constipation, heartburn: Aspirin || ||	TRUE	igd	1.6e-09	426824	8	0.00207981	117566387	ebi-a-GCST006979	Heel bone mineral density	TRUE	reported	igd	8.69152e-05	37.1006	2	1	TRUE
		rs4882032	G	A	G	A	0.0371442	-0.000128751	0.972599	0.972419	FALSE	FALSE	FALSE	ukb-b-7137	11	48716017	0.00220654	457547	0.95	Aspirin	Medication for pain relief, constipation, heartburn: Aspirin	Medication for pain relief, constipation, heartburn: Aspirin || ||	TRUE	igd	3.2e-08	426824	11	0.00564622	48716017	ebi-a-GCST006979	Heel bone mineral density	TRUE	reported	igd	0.000101385	43.2777	2	1	TRUE
		rs4936266	A	G	A	G	-0.0967327	0.00259885	0.018103	0.01814	FALSE	FALSE	FALSE	ukb-b-7137	11	113047896	0.00270341	457547	0.34	Aspirin	Medication for pain relief, constipation, heartburn: Aspirin	Medication for pain relief, constipation, heartburn: Aspirin || ||	TRUE	igd	2.39994e-37	426824	11	0.00690027	113047896	ebi-a-GCST006979	Heel bone mineral density	TRUE	reported	igd	0.00046022	196.523	2	1	TRUE
		rs4961733	A	G	A	G	0.0263102	-0.000726205	0.804343	0.801141	FALSE	FALSE	FALSE	ukb-b-7137	9	16686327	0.000905499	457547	0.42	Aspirin	Medication for pain relief, constipation, heartburn: Aspirin	Medication for pain relief, constipation, heartburn: Aspirin || ||	TRUE	igd	5.50047e-20	426824	9	0.00233944	16686327	ebi-a-GCST006979	Heel bone mineral density	TRUE	reported	igd	0.000296242	126.48	2	1	TRUE
		rs4964511	C	T	C	T	-0.0125168	-0.000440398	0.509925	0.513059	FALSE	FALSE	FALSE	ukb-b-7137	12	107360246	0.000721599	457547	0.54	Aspirin	Medication for pain relief, constipation, heartburn: Aspirin	Medication for pain relief, constipation, heartburn: Aspirin || ||	TRUE	igd	4.49997e-10	426824	12	0.00184861	107360246	ebi-a-GCST006979	Heel bone mineral density	TRUE	reported	igd	0.000107399	45.8452	2	1	TRUE
		rs4979905	T	C	T	C	-0.0262079	0.000634231	0.179984	0.180161	FALSE	FALSE	FALSE	ukb-b-7137	10	79416367	0.000939301	457547	0.5	Aspirin	Medication for pain relief, constipation, heartburn: Aspirin	Medication for pain relief, constipation, heartburn: Aspirin || ||	TRUE	igd	5.60015e-24	426824	10	0.00240067	79416367	ebi-a-GCST006979	Heel bone mineral density	TRUE	reported	igd	0.000279145	119.178	2	1	TRUE
		rs55704141	A	G	A	G	0.0287216	-5.40959e-06	0.402056	0.400534	FALSE	FALSE	FALSE	ukb-b-7137	17	54259089	0.000737755	457547	0.99	Aspirin	Medication for pain relief, constipation, heartburn: Aspirin	Medication for pain relief, constipation, heartburn: Aspirin || ||	TRUE	igd	3.50026e-45	426824	17	0.00188828	54259089	ebi-a-GCST006979	Heel bone mineral density	TRUE	reported	igd	0.000541752	231.357	2	1	TRUE
		rs55709850	T	G	T	G	-0.016715	0.000716154	0.29156	0.289818	FALSE	FALSE	FALSE	ukb-b-7137	22	50724733	0.000798439	457547	0.37	Aspirin	Medication for pain relief, constipation, heartburn: Aspirin	Medication for pain relief, constipation, heartburn: Aspirin || ||	TRUE	igd	2.60016e-14	426824	22	0.00205346	50724733	ebi-a-GCST006979	Heel bone mineral density	TRUE	reported	igd	0.000155212	66.258	2	1	TRUE
		rs55711911	A	G	A	G	-0.0250851	-0.00197735	0.065187	0.064239	FALSE	FALSE	FALSE	ukb-b-7137	2	176816102	0.00147962	457547	0.18	Aspirin	Medication for pain relief, constipation, heartburn: Aspirin	Medication for pain relief, constipation, heartburn: Aspirin || ||	TRUE	igd	2.80001e-10	426824	2	0.00372626	176816102	ebi-a-GCST006979	Heel bone mineral density	TRUE	reported	igd	0.000106167	45.3193	2	1	TRUE
		rs55721532	G	A	G	A	0.0218544	-0.00018581	0.29474	0.295655	FALSE	FALSE	FALSE	ukb-b-7137	2	28938968	0.000791129	457547	0.81	Aspirin	Medication for pain relief, constipation, heartburn: Aspirin	Medication for pain relief, constipation, heartburn: Aspirin || ||	TRUE	igd	4.49987e-23	426824	2	0.0020073	28938968	ebi-a-GCST006979	Heel bone mineral density	TRUE	reported	igd	0.000277641	118.536	2	1	TRUE
		rs55772556	T	G	T	G	0.0136327	0.00084716	0.325958	0.326067	FALSE	FALSE	FALSE	ukb-b-7137	2	28884076	0.000769975	457547	0.27	Aspirin	Medication for pain relief, constipation, heartburn: Aspirin	Medication for pain relief, constipation, heartburn: Aspirin || ||	TRUE	igd	3.10027e-11	426824	2	0.00195222	28884076	ebi-a-GCST006979	Heel bone mineral density	TRUE	reported	igd	0.000114237	48.7645	2	1	TRUE
		rs55826238	T	G	T	G	0.0124978	0.000730333	0.239409	0.239938	FALSE	FALSE	FALSE	ukb-b-7137	6	86112655	0.000848085	457547	0.39	Aspirin	Medication for pain relief, constipation, heartburn: Aspirin	Medication for pain relief, constipation, heartburn: Aspirin || ||	TRUE	igd	2.19999e-08	426824	6	0.00215287	86112655	ebi-a-GCST006979	Heel bone mineral density	TRUE	reported	igd	7.89493e-05	33.7	2	1	TRUE
		rs55863202	C	T	C	T	0.0263509	-0.000531001	0.04723	0.046505	FALSE	FALSE	FALSE	ukb-b-7137	9	17210004	0.00171181	457547	0.760001	Aspirin	Medication for pain relief, constipation, heartburn: Aspirin	Medication for pain relief, constipation, heartburn: Aspirin || ||	TRUE	igd	1.6e-08	426824	9	0.0043612	17210004	ebi-a-GCST006979	Heel bone mineral density	TRUE	reported	igd	8.5525e-05	36.5071	2	1	TRUE
		rs56009005	A	G	A	G	-0.0326834	-0.00174408	0.07303	0.072808	FALSE	FALSE	FALSE	ukb-b-7137	9	13257031	0.00142035	457547	0.22	Aspirin	Medication for pain relief, constipation, heartburn: Aspirin	Medication for pain relief, constipation, heartburn: Aspirin || ||	TRUE	igd	1.59993e-14	426824	9	0.00364112	13257031	ebi-a-GCST006979	Heel bone mineral density	TRUE	reported	igd	0.000188736	80.5717	2	1	TRUE
		rs56104760	G	A	G	A	-0.0413936	-0.00219848	0.185825	0.184681	FALSE	FALSE	FALSE	ukb-b-7137	1	22486029	0.000928976	457547	0.0179999	Aspirin	Medication for pain relief, constipation, heartburn: Aspirin	Medication for pain relief, constipation, heartburn: Aspirin || ||	TRUE	igd	1.39991e-56	426824	1	0.0023515	22486029	ebi-a-GCST006979	Heel bone mineral density	TRUE	reported	igd	0.000725458	309.866	2	1	TRUE
		rs56320441	C	T	C	T	0.0243596	0.00245325	0.086802	0.087772	FALSE	FALSE	FALSE	ukb-b-7137	17	69206119	0.00127933	457547	0.0549997	Aspirin	Medication for pain relief, constipation, heartburn: Aspirin	Medication for pain relief, constipation, heartburn: Aspirin || ||	TRUE	igd	5.19996e-12	426824	17	0.00329318	69206119	ebi-a-GCST006979	Heel bone mineral density	TRUE	reported	igd	0.000128175	54.7151	2	1	TRUE
		rs56682471	T	A	T	A	0.0271138	0.000514588	0.214263	0.214653	FALSE	TRUE	FALSE	ukb-b-7137	1	172236267	0.000878025	457547	0.56	Aspirin	Medication for pain relief, constipation, heartburn: Aspirin	Medication for pain relief, constipation, heartburn: Aspirin || ||	TRUE	igd	7.19946e-30	426824	1	0.00222912	172236267	ebi-a-GCST006979	Heel bone mineral density	TRUE	reported	igd	0.000346509	147.949	2	1	TRUE
		rs56744189	A	C	A	C	-0.0177578	0.000567547	0.273716	0.272737	FALSE	FALSE	FALSE	ukb-b-7137	14	53694210	0.000810012	457547	0.48	Aspirin	Medication for pain relief, constipation, heartburn: Aspirin	Medication for pain relief, constipation, heartburn: Aspirin || ||	TRUE	igd	2.19989e-14	426824	14	0.00208083	53694210	ebi-a-GCST006979	Heel bone mineral density	TRUE	reported	igd	0.000170601	72.8288	2	1	TRUE
		rs56940811	T	C	T	C	0.0255441	-9.86952e-07	0.068122	0.069103	FALSE	FALSE	FALSE	ukb-b-7137	16	22257232	0.00142496	457547	1	Aspirin	Medication for pain relief, constipation, heartburn: Aspirin	Medication for pain relief, constipation, heartburn: Aspirin || ||	TRUE	igd	1.09999e-08	426824	16	0.00367912	22257232	ebi-a-GCST006979	Heel bone mineral density	TRUE	reported	igd	0.000112926	48.2049	2	1	TRUE
		rs57043009	T	C	T	C	0.0528756	0.00277758	0.147828	0.14821	FALSE	FALSE	FALSE	ukb-b-7137	17	59023998	0.00101763	457547	0.00629999	Aspirin	Medication for pain relief, constipation, heartburn: Aspirin	Medication for pain relief, constipation, heartburn: Aspirin || ||	TRUE	igd	4.90004e-71	426824	17	0.00260887	59023998	ebi-a-GCST006979	Heel bone mineral density	TRUE	reported	igd	0.000961478	410.775	2	1	TRUE
		rs571356	A	G	A	G	-0.0157818	0.00104205	0.3168	0.318537	FALSE	FALSE	FALSE	ukb-b-7137	7	83306489	0.000775063	457547	0.18	Aspirin	Medication for pain relief, constipation, heartburn: Aspirin	Medication for pain relief, constipation, heartburn: Aspirin || ||	TRUE	igd	1.39991e-12	426824	7	0.0019608	83306489	ebi-a-GCST006979	Heel bone mineral density	TRUE	reported	igd	0.000151751	64.7805	2	1	TRUE
		rs5735	C	T	C	T	-0.0179149	-0.000416735	0.308897	0.308863	FALSE	FALSE	FALSE	ukb-b-7137	16	23200848	0.000783933	457547	0.6	Aspirin	Medication for pain relief, constipation, heartburn: Aspirin	Medication for pain relief, constipation, heartburn: Aspirin || ||	TRUE	igd	8.10028e-16	426824	16	0.00201059	23200848	ebi-a-GCST006979	Heel bone mineral density	TRUE	reported	igd	0.000185974	79.3925	2	1	TRUE
		rs5750263	T	C	T	C	0.0150002	-0.000323111	0.160886	0.160149	FALSE	FALSE	FALSE	ukb-b-7137	22	36874952	0.000984985	457547	0.74	Aspirin	Medication for pain relief, constipation, heartburn: Aspirin	Medication for pain relief, constipation, heartburn: Aspirin || ||	TRUE	igd	2.90001e-08	426824	22	0.00253378	36874952	ebi-a-GCST006979	Heel bone mineral density	TRUE	reported	igd	8.21054e-05	35.0473	2	1	TRUE
		rs5754387	C	G	C	G	-0.015804	-0.000232424	0.195852	0.196583	FALSE	TRUE	FALSE	ukb-b-7137	22	21974703	0.000910127	457547	0.8	Aspirin	Medication for pain relief, constipation, heartburn: Aspirin	Medication for pain relief, constipation, heartburn: Aspirin || ||	TRUE	igd	1.2e-09	426824	22	0.00234886	21974703	ebi-a-GCST006979	Heel bone mineral density	TRUE	reported	igd	0.000106053	45.2708	2	1	TRUE
		rs578789	T	C	T	C	0.0204976	0.000594307	0.188503	0.189223	FALSE	FALSE	FALSE	ukb-b-7137	6	44596900	0.000935881	457547	0.53	Aspirin	Medication for pain relief, constipation, heartburn: Aspirin	Medication for pain relief, constipation, heartburn: Aspirin || ||	TRUE	igd	4.40048e-16	426824	6	0.00237805	44596900	ebi-a-GCST006979	Heel bone mineral density	TRUE	reported	igd	0.000174036	74.2954	2	1	TRUE
		rs59243338	C	T	C	T	-0.0140048	-0.000789541	0.254354	0.254045	FALSE	FALSE	FALSE	ukb-b-7137	2	144285234	0.00083581	457547	0.34	Aspirin	Medication for pain relief, constipation, heartburn: Aspirin	Medication for pain relief, constipation, heartburn: Aspirin || ||	TRUE	igd	4.30002e-08	426824	2	0.00211853	144285234	ebi-a-GCST006979	Heel bone mineral density	TRUE	reported	igd	0.000102374	43.7001	2	1	TRUE
		rs59813731	T	C	T	C	0.0211195	0.000329355	0.200227	0.201334	FALSE	FALSE	FALSE	ukb-b-7137	19	18146068	0.000912825	457547	0.719999	Aspirin	Medication for pain relief, constipation, heartburn: Aspirin	Medication for pain relief, constipation, heartburn: Aspirin || ||	TRUE	igd	2.70023e-14	426824	19	0.00235156	18146068	ebi-a-GCST006979	Heel bone mineral density	TRUE	reported	igd	0.00018894	80.659	2	1	TRUE
		rs602633	G	T	G	T	-0.01352	0.00617904	0.782488	0.782741	FALSE	FALSE	FALSE	ukb-b-7137	1	109821511	0.000873545	457547	1.50003e-12	Aspirin	Medication for pain relief, constipation, heartburn: Aspirin	Medication for pain relief, constipation, heartburn: Aspirin || ||	TRUE	igd	2.59998e-09	426824	1	0.00221606	109821511	ebi-a-GCST006979	Heel bone mineral density	TRUE	reported	igd	8.71974e-05	37.221	2	1	TRUE
		rs603424	A	G	A	G	-0.0301479	0.00157609	0.167987	0.173135	FALSE	FALSE	FALSE	ukb-b-7137	10	102075479	0.000950423	457547	0.0969996	Aspirin	Medication for pain relief, constipation, heartburn: Aspirin	Medication for pain relief, constipation, heartburn: Aspirin || ||	TRUE	igd	4.79954e-27	426824	10	0.00246363	102075479	ebi-a-GCST006979	Heel bone mineral density	TRUE	reported	igd	0.000350721	149.748	2	1	TRUE
		rs60507951	A	G	A	G	0.100973	0.000729287	0.092545	0.095133	FALSE	FALSE	FALSE	ukb-b-7137	19	33544187	0.00123168	457547	0.55	Aspirin	Medication for pain relief, constipation, heartburn: Aspirin	Medication for pain relief, constipation, heartburn: Aspirin || ||	TRUE	igd	5.90201e-168	426824	19	0.00320949	33544187	ebi-a-GCST006979	Heel bone mineral density	TRUE	reported	igd	0.00231358	989.775	2	1	TRUE
		rs6054777	A	G	A	G	-0.017591	-0.000808045	0.266914	0.265451	FALSE	FALSE	FALSE	ukb-b-7137	20	7136244	0.000816321	457547	0.32	Aspirin	Medication for pain relief, constipation, heartburn: Aspirin	Medication for pain relief, constipation, heartburn: Aspirin || ||	TRUE	igd	1.69981e-13	426824	20	0.00209487	7136244	ebi-a-GCST006979	Heel bone mineral density	TRUE	reported	igd	0.000165176	70.5123	2	1	TRUE
		rs6117854	A	G	A	G	-0.0384374	0.00094401	0.32861	0.325868	FALSE	FALSE	FALSE	ukb-b-7137	20	7551554	0.000775514	457547	0.22	Aspirin	Medication for pain relief, constipation, heartburn: Aspirin	Medication for pain relief, constipation, heartburn: Aspirin || ||	TRUE	igd	5.00035e-62	426824	20	0.00198936	7551554	ebi-a-GCST006979	Heel bone mineral density	TRUE	reported	igd	0.000873882	373.318	2	1	TRUE
		rs6120819	C	T	C	T	0.0254544	0.00139103	0.178072	0.180724	FALSE	FALSE	FALSE	ukb-b-7137	20	33653038	0.000936728	457547	0.14	Aspirin	Medication for pain relief, constipation, heartburn: Aspirin	Medication for pain relief, constipation, heartburn: Aspirin || ||	TRUE	igd	1.9002e-22	426824	20	0.00242342	33653038	ebi-a-GCST006979	Heel bone mineral density	TRUE	reported	igd	0.000258409	110.323	2	1	TRUE
		rs6129493	G	A	G	A	-0.0138906	-5.97009e-05	0.27897	0.278207	FALSE	FALSE	FALSE	ukb-b-7137	20	38746731	0.00080842	457547	0.94	Aspirin	Medication for pain relief, constipation, heartburn: Aspirin	Medication for pain relief, constipation, heartburn: Aspirin || ||	TRUE	igd	5.30005e-09	426824	20	0.00207552	38746731	ebi-a-GCST006979	Heel bone mineral density	TRUE	reported	igd	0.000104929	44.7905	2	1	TRUE
		rs614802	G	A	G	A	0.0149457	-0.000608223	0.320049	0.318117	FALSE	FALSE	FALSE	ukb-b-7137	11	128687135	0.000777618	457547	0.43	Aspirin	Medication for pain relief, constipation, heartburn: Aspirin	Medication for pain relief, constipation, heartburn: Aspirin || ||	TRUE	igd	1.79999e-10	426824	11	0.00198041	128687135	ebi-a-GCST006979	Heel bone mineral density	TRUE	reported	igd	0.000133418	56.9535	2	1	TRUE
		rs61733768	A	G	A	G	-0.0760066	0.00278935	0.029156	0.028731	FALSE	FALSE	FALSE	ukb-b-7137	16	67213950	0.00216273	457547	0.2	Aspirin	Medication for pain relief, constipation, heartburn: Aspirin	Medication for pain relief, constipation, heartburn: Aspirin || ||	TRUE	igd	7.70016e-36	426824	16	0.00552369	67213950	ebi-a-GCST006979	Heel bone mineral density	TRUE	reported	igd	0.000443407	189.34	2	1	TRUE
		rs61780431	A	G	A	G	-0.0186571	6.67182e-05	0.2177	0.217189	FALSE	FALSE	FALSE	ukb-b-7137	1	41464134	0.000877005	457547	0.94	Aspirin	Medication for pain relief, constipation, heartburn: Aspirin	Medication for pain relief, constipation, heartburn: Aspirin || ||	TRUE	igd	2.49977e-13	426824	1	0.00222351	41464134	ebi-a-GCST006979	Heel bone mineral density	TRUE	reported	igd	0.000164926	70.4057	2	1	TRUE
		rs61921611	C	T	C	T	0.0191125	0.000547403	0.306891	0.308261	FALSE	FALSE	FALSE	ukb-b-7137	12	66367726	0.000782806	457547	0.48	Aspirin	Medication for pain relief, constipation, heartburn: Aspirin	Medication for pain relief, constipation, heartburn: Aspirin || ||	TRUE	igd	3.80014e-17	426824	12	0.0020061	66367726	ebi-a-GCST006979	Heel bone mineral density	TRUE	reported	igd	0.000212612	90.767	2	1	TRUE
		rs62007684	C	T	C	T	-0.0425588	-0.00233627	0.342499	0.344339	FALSE	FALSE	FALSE	ukb-b-7137	14	103894223	0.000759204	457547	0.0021	Aspirin	Medication for pain relief, constipation, heartburn: Aspirin	Medication for pain relief, constipation, heartburn: Aspirin || ||	TRUE	igd	8.49963e-81	426824	14	0.00195615	103894223	ebi-a-GCST006979	Heel bone mineral density	TRUE	reported	igd	0.00110776	473.339	2	1	TRUE
		rs62111830	G	A	G	A	-0.015818	-0.00151577	0.263474	0.261553	FALSE	FALSE	FALSE	ukb-b-7137	2	19848622	0.000822363	457547	0.0649995	Aspirin	Medication for pain relief, constipation, heartburn: Aspirin	Medication for pain relief, constipation, heartburn: Aspirin || ||	TRUE	igd	1.50003e-13	426824	2	0.0020814	19848622	ebi-a-GCST006979	Heel bone mineral density	TRUE	reported	igd	0.000135296	57.7551	2	1	TRUE
		rs62182131	A	G	A	G	-0.0270788	0.000913952	0.080351	0.07892	FALSE	FALSE	FALSE	ukb-b-7137	2	218601711	0.00133913	457547	0.49	Aspirin	Medication for pain relief, constipation, heartburn: Aspirin	Medication for pain relief, constipation, heartburn: Aspirin || ||	TRUE	igd	6.4003e-13	426824	2	0.00336772	218601711	ebi-a-GCST006979	Heel bone mineral density	TRUE	reported	igd	0.000151451	64.6524	2	1	TRUE
		rs62228067	C	A	C	A	0.0204759	-0.000997592	0.232748	0.233149	FALSE	FALSE	FALSE	ukb-b-7137	22	46383345	0.000853319	457547	0.24	Aspirin	Medication for pain relief, constipation, heartburn: Aspirin	Medication for pain relief, constipation, heartburn: Aspirin || ||	TRUE	igd	1.80011e-14	426824	22	0.00219962	46383345	ebi-a-GCST006979	Heel bone mineral density	TRUE	reported	igd	0.00020298	86.654	2	1	TRUE
		rs62302300	T	C	T	C	-0.0241058	-0.000768266	0.162137	0.162245	FALSE	FALSE	FALSE	ukb-b-7137	4	77909557	0.000978745	457547	0.43	Aspirin	Medication for pain relief, constipation, heartburn: Aspirin	Medication for pain relief, constipation, heartburn: Aspirin || ||	TRUE	igd	1.50003e-14	426824	4	0.00250442	77909557	ebi-a-GCST006979	Heel bone mineral density	TRUE	reported	igd	0.000217013	92.646	2	1	TRUE
		rs62321667	A	G	A	G	-0.022818	0.00118673	0.121367	0.122846	FALSE	FALSE	FALSE	ukb-b-7137	4	127448952	0.00110492	457547	0.28	Aspirin	Medication for pain relief, constipation, heartburn: Aspirin	Medication for pain relief, constipation, heartburn: Aspirin || ||	TRUE	igd	3.80014e-13	426824	4	0.00284112	127448952	ebi-a-GCST006979	Heel bone mineral density	TRUE	reported	igd	0.000151099	64.5021	2	1	TRUE
		rs62389387	A	G	A	G	-0.0126431	-0.000337047	0.217526	0.218221	FALSE	FALSE	FALSE	ukb-b-7137	6	22511397	0.000875515	457547	0.7	Aspirin	Medication for pain relief, constipation, heartburn: Aspirin	Medication for pain relief, constipation, heartburn: Aspirin || ||	TRUE	igd	1.29999e-09	426824	6	0.00222234	22511397	ebi-a-GCST006979	Heel bone mineral density	TRUE	reported	igd	7.58236e-05	32.3656	2	1	TRUE
		rs62396264	G	C	G	C	-0.0316785	0.00136405	0.03725	0.037991	FALSE	TRUE	FALSE	ukb-b-7137	6	31320662	0.00188319	457547	0.47	Aspirin	Medication for pain relief, constipation, heartburn: Aspirin	Medication for pain relief, constipation, heartburn: Aspirin || ||	TRUE	igd	9.69996e-10	426824	6	0.0048348	31320662	ebi-a-GCST006979	Heel bone mineral density	TRUE	reported	igd	0.000100573	42.9309	2	1	TRUE
		rs634277	G	A	G	A	-0.0683091	-0.00131314	0.314618	0.315801	FALSE	FALSE	FALSE	ukb-b-7137	11	86887931	0.000776562	457547	0.0909997	Aspirin	Medication for pain relief, constipation, heartburn: Aspirin	Medication for pain relief, constipation, heartburn: Aspirin || ||	TRUE	igd	1e-200	426824	11	0.00198219	86887931	ebi-a-GCST006979	Heel bone mineral density	TRUE	reported	igd	0.00277467	1187.58	2	1	TRUE
		rs6465495	G	T	G	T	-0.0200095	0.000659897	0.649387	0.649732	FALSE	FALSE	FALSE	ukb-b-7137	7	95874872	0.000757065	457547	0.38	Aspirin	Medication for pain relief, constipation, heartburn: Aspirin	Medication for pain relief, constipation, heartburn: Aspirin || ||	TRUE	igd	1.20005e-21	426824	7	0.00191178	95874872	ebi-a-GCST006979	Heel bone mineral density	TRUE	reported	igd	0.000256588	109.546	2	1	TRUE
		rs6469765	C	T	C	T	-0.0235686	-0.000535631	0.795471	0.793559	FALSE	FALSE	FALSE	ukb-b-7137	8	119760796	0.000890469	457547	0.55	Aspirin	Medication for pain relief, constipation, heartburn: Aspirin	Medication for pain relief, constipation, heartburn: Aspirin || ||	TRUE	igd	3.19963e-19	426824	8	0.00229466	119760796	ebi-a-GCST006979	Heel bone mineral density	TRUE	reported	igd	0.000247101	105.494	2	1	TRUE
		rs6471752	T	C	T	C	-0.0211287	-0.00115343	0.151685	0.1534	FALSE	FALSE	FALSE	ukb-b-7137	8	49309167	0.00100321	457547	0.25	Aspirin	Medication for pain relief, constipation, heartburn: Aspirin	Medication for pain relief, constipation, heartburn: Aspirin || ||	TRUE	igd	5.19996e-14	426824	8	0.0025875	49309167	ebi-a-GCST006979	Heel bone mineral density	TRUE	reported	igd	0.000156195	66.678	2	1	TRUE
		rs6485702	C	T	C	T	-0.0347608	-0.000118231	0.659283	0.66022	FALSE	FALSE	FALSE	ukb-b-7137	11	46898771	0.000761305	457547	0.88	Aspirin	Medication for pain relief, constipation, heartburn: Aspirin	Medication for pain relief, constipation, heartburn: Aspirin || ||	TRUE	igd	2.80027e-59	426824	11	0.00194109	46898771	ebi-a-GCST006979	Heel bone mineral density	TRUE	reported	igd	0.000750781	320.691	2	1	TRUE
		rs6540965	C	G	C	G	0.0133156	0.0015754	0.667185	0.666055	FALSE	TRUE	FALSE	ukb-b-7137	1	11325521	0.000766731	457547	0.04	Aspirin	Medication for pain relief, constipation, heartburn: Aspirin	Medication for pain relief, constipation, heartburn: Aspirin || ||	TRUE	igd	4.49997e-08	426824	1	0.00194803	11325521	ebi-a-GCST006979	Heel bone mineral density	TRUE	reported	igd	0.000109455	46.7227	2	1	TRUE
		rs6542920	G	A	G	A	0.0120098	0.000413785	0.654478	0.654029	FALSE	FALSE	FALSE	ukb-b-7137	2	100845088	0.000757557	457547	0.58	Aspirin	Medication for pain relief, constipation, heartburn: Aspirin	Medication for pain relief, constipation, heartburn: Aspirin || ||	TRUE	igd	6.59994e-10	426824	2	0.00192212	100845088	ebi-a-GCST006979	Heel bone mineral density	TRUE	reported	igd	9.14581e-05	39.0399	2	1	TRUE
		rs6546334	T	C	T	C	-0.017524	0.000331153	0.343796	0.343924	FALSE	FALSE	FALSE	ukb-b-7137	2	68078849	0.000760494	457547	0.66	Aspirin	Medication for pain relief, constipation, heartburn: Aspirin	Medication for pain relief, constipation, heartburn: Aspirin || ||	TRUE	igd	1.39991e-16	426824	2	0.00192843	68078849	ebi-a-GCST006979	Heel bone mineral density	TRUE	reported	igd	0.000193431	82.5765	2	1	TRUE
		rs6559947	T	C	T	C	0.0144411	-0.00105256	0.714881	0.717157	FALSE	FALSE	FALSE	ukb-b-7137	9	89301225	0.000813639	457547	0.2	Aspirin	Medication for pain relief, constipation, heartburn: Aspirin	Medication for pain relief, constipation, heartburn: Aspirin || ||	TRUE	igd	9.69996e-09	426824	9	0.0020828	89301225	ebi-a-GCST006979	Heel bone mineral density	TRUE	reported	igd	0.000112618	48.0732	2	1	TRUE
		rs665783	A	G	A	G	-0.0194481	0.00190175	0.301594	0.301489	FALSE	FALSE	FALSE	ukb-b-7137	2	45881297	0.00078675	457547	0.016	Aspirin	Medication for pain relief, constipation, heartburn: Aspirin	Medication for pain relief, constipation, heartburn: Aspirin || ||	TRUE	igd	7.50067e-18	426824	2	0.001994	45881297	ebi-a-GCST006979	Heel bone mineral density	TRUE	reported	igd	0.000222822	95.1266	2	1	TRUE
		rs6664489	A	G	A	G	0.0147233	-0.00109831	0.780946	0.781638	FALSE	FALSE	FALSE	ukb-b-7137	1	98418687	0.000874263	457547	0.21	Aspirin	Medication for pain relief, constipation, heartburn: Aspirin	Medication for pain relief, constipation, heartburn: Aspirin || ||	TRUE	igd	1.29999e-08	426824	1	0.00221644	98418687	ebi-a-GCST006979	Heel bone mineral density	TRUE	reported	igd	0.000103372	44.1262	2	1	TRUE
		rs666592	T	C	T	C	-0.0128759	-0.000879851	0.575165	0.574788	FALSE	FALSE	FALSE	ukb-b-7137	19	789863	0.000735935	457547	0.23	Aspirin	Medication for pain relief, constipation, heartburn: Aspirin	Medication for pain relief, constipation, heartburn: Aspirin || ||	TRUE	igd	2.09991e-12	426824	19	0.00189318	789863	ebi-a-GCST006979	Heel bone mineral density	TRUE	reported	igd	0.000108362	46.2561	2	1	TRUE
		rs66927142	T	C	T	C	0.0317057	-0.00148705	0.118805	0.11874	FALSE	FALSE	FALSE	ukb-b-7137	2	202776178	0.00111865	457547	0.18	Aspirin	Medication for pain relief, constipation, heartburn: Aspirin	Medication for pain relief, constipation, heartburn: Aspirin || ||	TRUE	igd	4.00037e-23	426824	2	0.0028366	202776178	ebi-a-GCST006979	Heel bone mineral density	TRUE	reported	igd	0.000292619	124.933	2	1	TRUE
		rs6722557	C	G	C	G	0.019637	-0.00103633	0.253466	0.253744	FALSE	TRUE	FALSE	ukb-b-7137	2	145755449	0.000830474	457547	0.21	Aspirin	Medication for pain relief, constipation, heartburn: Aspirin	Medication for pain relief, constipation, heartburn: Aspirin || ||	TRUE	igd	4.60045e-14	426824	2	0.00210679	145755449	ebi-a-GCST006979	Heel bone mineral density	TRUE	reported	igd	0.000203503	86.8772	2	1	TRUE
		rs6782178	T	C	T	C	0.0144077	0.000174922	0.416305	0.416168	FALSE	FALSE	FALSE	ukb-b-7137	3	12334555	0.000733526	457547	0.81	Aspirin	Medication for pain relief, constipation, heartburn: Aspirin	Medication for pain relief, constipation, heartburn: Aspirin || ||	TRUE	igd	1e-14	426824	3	0.00187672	12334555	ebi-a-GCST006979	Heel bone mineral density	TRUE	reported	igd	0.000138064	58.937	2	1	TRUE
		rs6794670	G	C	G	C	-0.0146637	-0.000491882	0.204027	0.205409	FALSE	TRUE	FALSE	ukb-b-7137	3	126208908	0.00089892	457547	0.58	Aspirin	Medication for pain relief, constipation, heartburn: Aspirin	Medication for pain relief, constipation, heartburn: Aspirin || ||	TRUE	igd	8.4004e-11	426824	3	0.00230593	126208908	ebi-a-GCST006979	Heel bone mineral density	TRUE	reported	igd	9.47338e-05	40.4383	2	1	TRUE
		rs6799205	T	C	T	C	-0.00995098	-0.000611446	0.482459	0.482671	FALSE	FALSE	FALSE	ukb-b-7137	3	71393725	0.0007218	457547	0.4	Aspirin	Medication for pain relief, constipation, heartburn: Aspirin	Medication for pain relief, constipation, heartburn: Aspirin || ||	TRUE	igd	2.5e-08	426824	3	0.0018465	71393725	ebi-a-GCST006979	Heel bone mineral density	TRUE	reported	igd	6.80385e-05	29.0423	2	1	TRUE
		rs6839437	C	T	C	T	0.033192	0.00155342	0.835157	0.833956	FALSE	FALSE	FALSE	ukb-b-7137	4	146174631	0.000969906	457547	0.11	Aspirin	Medication for pain relief, constipation, heartburn: Aspirin	Medication for pain relief, constipation, heartburn: Aspirin || ||	TRUE	igd	8.99912e-36	426824	4	0.00248792	146174631	ebi-a-GCST006979	Heel bone mineral density	TRUE	reported	igd	0.000416835	177.989	2	1	TRUE
		rs6842128	C	T	C	T	0.014983	0.00174361	0.728543	0.729737	FALSE	FALSE	FALSE	ukb-b-7137	4	17854031	0.000811425	457547	0.032	Aspirin	Medication for pain relief, constipation, heartburn: Aspirin	Medication for pain relief, constipation, heartburn: Aspirin || ||	TRUE	igd	2.80001e-09	426824	4	0.00207236	17854031	ebi-a-GCST006979	Heel bone mineral density	TRUE	reported	igd	0.000122452	52.2715	2	1	TRUE
		rs6846476	G	T	G	T	-0.0140931	0.000218487	0.572409	0.57241	FALSE	FALSE	FALSE	ukb-b-7137	4	145631648	0.000729845	457547	0.760001	Aspirin	Medication for pain relief, constipation, heartburn: Aspirin	Medication for pain relief, constipation, heartburn: Aspirin || ||	TRUE	igd	6.4998e-14	426824	4	0.00186759	145631648	ebi-a-GCST006979	Heel bone mineral density	TRUE	reported	igd	0.000133396	56.944	2	1	TRUE
		rs6861681	A	G	A	G	0.0118161	7.08042e-05	0.302845	0.301758	FALSE	FALSE	FALSE	ukb-b-7137	5	173362458	0.000785095	457547	0.93	Aspirin	Medication for pain relief, constipation, heartburn: Aspirin	Medication for pain relief, constipation, heartburn: Aspirin || ||	TRUE	igd	3.69999e-08	426824	5	0.00200822	173362458	ebi-a-GCST006979	Heel bone mineral density	TRUE	reported	igd	8.11039e-05	34.6197	2	1	TRUE
		rs6864688	T	C	T	C	-0.0148055	-0.00130814	0.531857	0.531573	FALSE	FALSE	FALSE	ukb-b-7137	5	112054086	0.000723035	457547	0.0700003	Aspirin	Medication for pain relief, constipation, heartburn: Aspirin	Medication for pain relief, constipation, heartburn: Aspirin || ||	TRUE	igd	2.70023e-13	426824	5	0.00185172	112054086	ebi-a-GCST006979	Heel bone mineral density	TRUE	reported	igd	0.000149755	63.9283	2	1	TRUE
		rs6866190	G	A	G	A	-0.0163946	-2.42478e-05	0.159718	0.159739	FALSE	FALSE	FALSE	ukb-b-7137	5	67102159	0.000984412	457547	0.98	Aspirin	Medication for pain relief, constipation, heartburn: Aspirin	Medication for pain relief, constipation, heartburn: Aspirin || ||	TRUE	igd	6.59994e-09	426824	5	0.00251997	67102159	ebi-a-GCST006979	Heel bone mineral density	TRUE	reported	igd	9.9156e-05	42.3262	2	1	TRUE
		rs6882422	A	G	A	G	-0.0288998	0.00109862	0.117233	0.116701	FALSE	FALSE	FALSE	ukb-b-7137	5	135430668	0.00113046	457547	0.33	Aspirin	Medication for pain relief, constipation, heartburn: Aspirin	Medication for pain relief, constipation, heartburn: Aspirin || ||	TRUE	igd	1.9002e-19	426824	5	0.0028886	135430668	ebi-a-GCST006979	Heel bone mineral density	TRUE	reported	igd	0.000234458	100.095	2	1	TRUE
		rs6885822	A	G	A	G	-0.023218	-0.000840147	0.160632	0.160062	FALSE	FALSE	FALSE	ukb-b-7137	5	158263144	0.000984266	457547	0.39	Aspirin	Medication for pain relief, constipation, heartburn: Aspirin	Medication for pain relief, constipation, heartburn: Aspirin || ||	TRUE	igd	2.90001e-20	426824	5	0.00251604	158263144	ebi-a-GCST006979	Heel bone mineral density	TRUE	reported	igd	0.000199471	85.1555	2	1	TRUE
		rs6938070	A	T	A	T	-0.0237011	0.000346371	0.6983	0.698892	FALSE	TRUE	FALSE	ukb-b-7137	6	83745018	0.000786556	457547	0.66	Aspirin	Medication for pain relief, constipation, heartburn: Aspirin	Medication for pain relief, constipation, heartburn: Aspirin || ||	TRUE	igd	1.69981e-24	426824	6	0.00199331	83745018	ebi-a-GCST006979	Heel bone mineral density	TRUE	reported	igd	0.000331127	141.379	2	1	TRUE
		rs6965122	G	A	G	A	-0.045652	5.66658e-05	0.328877	0.329051	FALSE	FALSE	FALSE	ukb-b-7137	7	96133319	0.000767889	457547	0.94	Aspirin	Medication for pain relief, constipation, heartburn: Aspirin	Medication for pain relief, constipation, heartburn: Aspirin || ||	TRUE	igd	2.60016e-93	426824	7	0.0019407	96133319	ebi-a-GCST006979	Heel bone mineral density	TRUE	reported	igd	0.00129477	553.351	2	1	TRUE
		rs6977460	G	A	G	A	-0.0172836	0.00129473	0.259803	0.258709	FALSE	FALSE	FALSE	ukb-b-7137	7	138667788	0.000824017	457547	0.12	Aspirin	Medication for pain relief, constipation, heartburn: Aspirin	Medication for pain relief, constipation, heartburn: Aspirin || ||	TRUE	igd	5.30029e-15	426824	7	0.00207898	138667788	ebi-a-GCST006979	Heel bone mineral density	TRUE	reported	igd	0.000161901	69.114	2	1	TRUE
		rs7000279	T	C	T	C	0.0132997	0.00107333	0.265502	0.265188	FALSE	FALSE	FALSE	ukb-b-7137	8	142298179	0.000820579	457547	0.19	Aspirin	Medication for pain relief, constipation, heartburn: Aspirin	Medication for pain relief, constipation, heartburn: Aspirin || ||	TRUE	igd	7.69999e-09	426824	8	0.00210527	142298179	ebi-a-GCST006979	Heel bone mineral density	TRUE	reported	igd	9.34929e-05	39.9086	2	1	TRUE
		rs7017252	T	C	T	C	0.0165146	0.000729387	0.382995	0.383358	FALSE	FALSE	FALSE	ukb-b-7137	8	129950844	0.000744529	457547	0.33	Aspirin	Medication for pain relief, constipation, heartburn: Aspirin	Medication for pain relief, constipation, heartburn: Aspirin || ||	TRUE	igd	6.4003e-16	426824	8	0.00191174	129950844	ebi-a-GCST006979	Heel bone mineral density	TRUE	reported	igd	0.000174805	74.6236	2	1	TRUE
		rs7021585	A	G	A	G	0.0187345	0.000120947	0.249105	0.246602	FALSE	FALSE	FALSE	ukb-b-7137	9	111108250	0.000837068	457547	0.89	Aspirin	Medication for pain relief, constipation, heartburn: Aspirin	Medication for pain relief, constipation, heartburn: Aspirin || ||	TRUE	igd	3.29989e-15	426824	9	0.00214147	111108250	ebi-a-GCST006979	Heel bone mineral density	TRUE	reported	igd	0.000179281	76.5347	2	1	TRUE
		rs7040344	T	C	T	C	-0.0276745	-4.41009e-05	0.351966	0.351403	FALSE	FALSE	FALSE	ukb-b-7137	9	133452158	0.000760152	457547	0.95	Aspirin	Medication for pain relief, constipation, heartburn: Aspirin	Medication for pain relief, constipation, heartburn: Aspirin || ||	TRUE	igd	4.40048e-39	426824	9	0.00195032	133452158	ebi-a-GCST006979	Heel bone mineral density	TRUE	reported	igd	0.000471514	201.347	2	1	TRUE
		rs7078201	G	T	G	T	0.0128798	0.000982603	0.412453	0.411918	FALSE	FALSE	FALSE	ukb-b-7137	10	94936623	0.000737793	457547	0.18	Aspirin	Medication for pain relief, constipation, heartburn: Aspirin	Medication for pain relief, constipation, heartburn: Aspirin || ||	TRUE	igd	1.29999e-09	426824	10	0.00188384	94936623	ebi-a-GCST006979	Heel bone mineral density	TRUE	reported	igd	0.000109505	46.7442	2	1	TRUE
		rs7102	C	T	C	T	-0.0203849	0.000519086	0.365025	0.365183	FALSE	FALSE	FALSE	ukb-b-7137	16	11642242	0.000751605	457547	0.49	Aspirin	Medication for pain relief, constipation, heartburn: Aspirin	Medication for pain relief, constipation, heartburn: Aspirin || ||	TRUE	igd	3.50026e-20	426824	16	0.00192847	11642242	ebi-a-GCST006979	Heel bone mineral density	TRUE	reported	igd	0.000261715	111.735	2	1	TRUE
		rs7121746	G	A	G	A	-0.0567108	0.000226847	0.585146	0.586724	FALSE	FALSE	FALSE	ukb-b-7137	11	112437007	0.000736617	457547	0.760001	Aspirin	Medication for pain relief, constipation, heartburn: Aspirin	Medication for pain relief, constipation, heartburn: Aspirin || ||	TRUE	igd	3.89942e-167	426824	11	0.00187757	112437007	ebi-a-GCST006979	Heel bone mineral density	TRUE	reported	igd	0.00213286	912.299	2	1	TRUE
		rs713111	A	G	A	G	0.0223531	-0.000460416	0.122531	0.123931	FALSE	FALSE	FALSE	ukb-b-7137	2	70796339	0.00109563	457547	0.67	Aspirin	Medication for pain relief, constipation, heartburn: Aspirin	Medication for pain relief, constipation, heartburn: Aspirin || ||	TRUE	igd	4.90004e-13	426824	2	0.00279238	70796339	ebi-a-GCST006979	Heel bone mineral density	TRUE	reported	igd	0.000150111	64.0803	2	1	TRUE
		rs71338573	T	C	T	C	0.0394907	-0.00182452	0.073524	0.072552	FALSE	FALSE	FALSE	ukb-b-7137	20	6752183	0.00139063	457547	0.19	Aspirin	Medication for pain relief, constipation, heartburn: Aspirin	Medication for pain relief, constipation, heartburn: Aspirin || ||	TRUE	igd	1.59993e-20	426824	20	0.00355297	6752183	ebi-a-GCST006979	Heel bone mineral density	TRUE	reported	igd	0.000289356	123.539	2	1	TRUE
		rs7135535	A	G	A	G	-0.0129379	-0.00134696	0.451512	0.450089	FALSE	FALSE	FALSE	ukb-b-7137	12	92519289	0.000726151	457547	0.064	Aspirin	Medication for pain relief, constipation, heartburn: Aspirin	Medication for pain relief, constipation, heartburn: Aspirin || ||	TRUE	igd	1.2e-10	426824	12	0.00185824	92519289	ebi-a-GCST006979	Heel bone mineral density	TRUE	reported	igd	0.00011356	48.4755	2	1	TRUE
		rs71390846	C	G	C	G	-0.0399743	-0.00072673	0.188698	0.188002	FALSE	TRUE	FALSE	ukb-b-7137	16	86714715	0.000928084	457547	0.43	Aspirin	Medication for pain relief, constipation, heartburn: Aspirin	Medication for pain relief, constipation, heartburn: Aspirin || ||	TRUE	igd	6.09958e-57	426824	16	0.0023772	86714715	ebi-a-GCST006979	Heel bone mineral density	TRUE	reported	igd	0.000662055	282.767	2	1	TRUE
		rs7147775	G	T	G	T	-0.0177025	-0.000681798	0.483193	0.483245	FALSE	FALSE	FALSE	ukb-b-7137	14	75670211	0.000723821	457547	0.35	Aspirin	Medication for pain relief, constipation, heartburn: Aspirin	Medication for pain relief, constipation, heartburn: Aspirin || ||	TRUE	igd	1.29987e-16	426824	14	0.00186059	75670211	ebi-a-GCST006979	Heel bone mineral density	TRUE	reported	igd	0.000212044	90.5244	2	1	TRUE
		rs71569053	T	A	T	A	0.0908314	-0.00212641	0.01225	0.012437	FALSE	TRUE	FALSE	ukb-b-7137	7	120695333	0.00355287	457547	0.55	Aspirin	Medication for pain relief, constipation, heartburn: Aspirin	Medication for pain relief, constipation, heartburn: Aspirin || ||	TRUE	igd	2.99985e-18	426824	7	0.00904383	120695333	ebi-a-GCST006979	Heel bone mineral density	TRUE	reported	igd	0.000236274	100.871	2	1	TRUE
		rs7167692	C	T	C	T	-0.046048	-0.000688823	0.052347	0.052535	FALSE	FALSE	FALSE	ukb-b-7137	15	85660184	0.00161783	457547	0.67	Aspirin	Medication for pain relief, constipation, heartburn: Aspirin	Medication for pain relief, constipation, heartburn: Aspirin || ||	TRUE	igd	3.40017e-25	426824	15	0.00416742	85660184	ebi-a-GCST006979	Heel bone mineral density	TRUE	reported	igd	0.000285966	122.091	2	1	TRUE
		rs7175531	C	T	C	T	0.0324797	-0.00143926	0.648841	0.648924	FALSE	FALSE	FALSE	ukb-b-7137	15	51534055	0.000756676	457547	0.0569994	Aspirin	Medication for pain relief, constipation, heartburn: Aspirin	Medication for pain relief, constipation, heartburn: Aspirin || ||	TRUE	igd	2.39994e-52	426824	15	0.00194669	51534055	ebi-a-GCST006979	Heel bone mineral density	TRUE	reported	igd	0.000651776	278.374	2	1	TRUE
		rs7176579	A	G	A	G	-0.0155106	0.000134852	0.512172	0.509777	FALSE	FALSE	FALSE	ukb-b-7137	15	51464187	0.000722292	457547	0.85	Aspirin	Medication for pain relief, constipation, heartburn: Aspirin	Medication for pain relief, constipation, heartburn: Aspirin || ||	TRUE	igd	3.90032e-13	426824	15	0.00185937	51464187	ebi-a-GCST006979	Heel bone mineral density	TRUE	reported	igd	0.000163007	69.5863	2	1	TRUE
		rs7191269	G	A	G	A	-0.0303844	-0.00146501	0.401893	0.403229	FALSE	FALSE	FALSE	ukb-b-7137	16	51784918	0.000735125	457547	0.0460002	Aspirin	Medication for pain relief, constipation, heartburn: Aspirin	Medication for pain relief, constipation, heartburn: Aspirin || ||	TRUE	igd	1.80011e-44	426824	16	0.0018871	51784918	ebi-a-GCST006979	Heel bone mineral density	TRUE	reported	igd	0.000607014	259.244	2	1	TRUE
		rs7197197	A	G	A	G	0.015231	-0.000577811	0.585143	0.583499	FALSE	FALSE	FALSE	ukb-b-7137	16	72911406	0.00073518	457547	0.43	Aspirin	Medication for pain relief, constipation, heartburn: Aspirin	Medication for pain relief, constipation, heartburn: Aspirin || ||	TRUE	igd	2.29985e-11	426824	16	0.00188965	72911406	ebi-a-GCST006979	Heel bone mineral density	TRUE	reported	igd	0.000152188	64.9669	2	1	TRUE
		rs7209460	T	C	T	C	0.0518966	0.00171032	0.697544	0.698085	FALSE	FALSE	FALSE	ukb-b-7137	17	2048713	0.000786071	457547	0.0299999	Aspirin	Medication for pain relief, constipation, heartburn: Aspirin	Medication for pain relief, constipation, heartburn: Aspirin || ||	TRUE	igd	5.79429e-116	426824	17	0.00201253	2048713	ebi-a-GCST006979	Heel bone mineral density	TRUE	reported	igd	0.00155549	664.953	2	1	TRUE
		rs7212160	A	G	A	G	-0.0164713	8.73417e-05	0.743046	0.743331	FALSE	FALSE	FALSE	ukb-b-7137	17	29836853	0.00083503	457547	0.92	Aspirin	Medication for pain relief, constipation, heartburn: Aspirin	Medication for pain relief, constipation, heartburn: Aspirin || ||	TRUE	igd	9.8992e-13	426824	17	0.00213662	29836853	ebi-a-GCST006979	Heel bone mineral density	TRUE	reported	igd	0.000139217	59.4291	2	1	TRUE
		rs7237942	G	A	G	A	-0.0171727	-0.000332287	0.787373	0.788873	FALSE	FALSE	FALSE	ukb-b-7137	18	20728049	0.000883133	457547	0.709999	Aspirin	Medication for pain relief, constipation, heartburn: Aspirin	Medication for pain relief, constipation, heartburn: Aspirin || ||	TRUE	igd	3.19963e-12	426824	18	0.00226848	20728049	ebi-a-GCST006979	Heel bone mineral density	TRUE	reported	igd	0.000134246	57.3067	2	1	TRUE
		rs7251807	G	A	G	A	-0.0253812	0.000200686	0.119105	0.120389	FALSE	FALSE	FALSE	ukb-b-7137	19	45957539	0.00112015	457547	0.86	Aspirin	Medication for pain relief, constipation, heartburn: Aspirin	Medication for pain relief, constipation, heartburn: Aspirin || ||	TRUE	igd	2.70023e-15	426824	19	0.00289342	45957539	ebi-a-GCST006979	Heel bone mineral density	TRUE	reported	igd	0.00018025	76.9483	2	1	TRUE
		rs72656010	C	T	C	T	0.0200167	-0.000930828	0.130991	0.132166	FALSE	FALSE	FALSE	ukb-b-7137	8	57122215	0.00106879	457547	0.38	Aspirin	Medication for pain relief, constipation, heartburn: Aspirin	Medication for pain relief, constipation, heartburn: Aspirin || ||	TRUE	igd	6.29999e-10	426824	8	0.00275397	57122215	ebi-a-GCST006979	Heel bone mineral density	TRUE	reported	igd	0.000123755	52.828	2	1	TRUE
		rs72692842	T	C	T	C	-0.0287011	-0.000565647	0.093045	0.092221	FALSE	FALSE	FALSE	ukb-b-7137	1	149992890	0.00124502	457547	0.649999	Aspirin	Medication for pain relief, constipation, heartburn: Aspirin	Medication for pain relief, constipation, heartburn: Aspirin || ||	TRUE	igd	4.90004e-13	426824	1	0.00314748	149992890	ebi-a-GCST006979	Heel bone mineral density	TRUE	reported	igd	0.000194777	83.1513	2	1	TRUE
		rs72790907	T	C	T	C	0.0226638	0.000125496	0.126515	0.12576	FALSE	FALSE	FALSE	ukb-b-7137	2	43575195	0.0010893	457547	0.91	Aspirin	Medication for pain relief, constipation, heartburn: Aspirin	Medication for pain relief, constipation, heartburn: Aspirin || ||	TRUE	igd	2.19989e-14	426824	2	0.00275534	43575195	ebi-a-GCST006979	Heel bone mineral density	TRUE	reported	igd	0.000158488	67.657	2	1	TRUE
		rs72793938	G	A	G	A	0.0227441	-0.000777303	0.135759	0.136428	FALSE	FALSE	FALSE	ukb-b-7137	16	51178081	0.00105221	457547	0.46	Aspirin	Medication for pain relief, constipation, heartburn: Aspirin	Medication for pain relief, constipation, heartburn: Aspirin || ||	TRUE	igd	6.00067e-14	426824	16	0.00270417	51178081	ebi-a-GCST006979	Heel bone mineral density	TRUE	reported	igd	0.00016571	70.7404	2	1	TRUE
		rs7280028	C	T	C	T	0.0128336	0.000533203	0.198703	0.198886	FALSE	FALSE	FALSE	ukb-b-7137	21	36416840	0.00090189	457547	0.55	Aspirin	Medication for pain relief, constipation, heartburn: Aspirin	Medication for pain relief, constipation, heartburn: Aspirin || ||	TRUE	igd	2.19999e-08	426824	21	0.0023289	36416840	ebi-a-GCST006979	Heel bone mineral density	TRUE	reported	igd	7.11403e-05	30.3664	2	1	TRUE
		rs72813180	G	C	G	C	-0.0158831	-1.13844e-05	0.153781	0.153425	FALSE	TRUE	FALSE	ukb-b-7137	5	176732537	0.00100497	457547	0.99	Aspirin	Medication for pain relief, constipation, heartburn: Aspirin	Medication for pain relief, constipation, heartburn: Aspirin || ||	TRUE	igd	8.19993e-09	426824	5	0.00257143	176732537	ebi-a-GCST006979	Heel bone mineral density	TRUE	reported	igd	8.93786e-05	38.1522	2	1	TRUE
		rs72868839	T	A	T	A	0.0496006	-0.000849236	0.0704	0.069434	FALSE	TRUE	FALSE	ukb-b-7137	6	55624017	0.0014232	457547	0.55	Aspirin	Medication for pain relief, constipation, heartburn: Aspirin	Medication for pain relief, constipation, heartburn: Aspirin || ||	TRUE	igd	8.10028e-37	426824	6	0.00358886	55624017	ebi-a-GCST006979	Heel bone mineral density	TRUE	reported	igd	0.000447319	191.011	2	1	TRUE
		rs72871127	C	T	C	T	-0.0289003	8.41412e-05	0.062325	0.061977	FALSE	FALSE	FALSE	ukb-b-7137	3	41507564	0.00149979	457547	0.96	Aspirin	Medication for pain relief, constipation, heartburn: Aspirin	Medication for pain relief, constipation, heartburn: Aspirin || ||	TRUE	igd	1e-12	426824	3	0.00382827	41507564	ebi-a-GCST006979	Heel bone mineral density	TRUE	reported	igd	0.000133504	56.9899	2	1	TRUE
		rs72925179	A	G	A	G	-0.0145854	0.000705073	0.183778	0.181703	FALSE	FALSE	FALSE	ukb-b-7137	6	72298195	0.000935282	457547	0.450001	Aspirin	Medication for pain relief, constipation, heartburn: Aspirin	Medication for pain relief, constipation, heartburn: Aspirin || ||	TRUE	igd	2.59998e-09	426824	6	0.00236239	72298195	ebi-a-GCST006979	Heel bone mineral density	TRUE	reported	igd	8.92989e-05	38.1181	2	1	TRUE
		rs72945685	T	C	T	C	0.023181	2.83149e-05	0.111507	0.111197	FALSE	FALSE	FALSE	ukb-b-7137	6	107962470	0.00114899	457547	0.98	Aspirin	Medication for pain relief, constipation, heartburn: Aspirin	Medication for pain relief, constipation, heartburn: Aspirin || ||	TRUE	igd	1.99986e-12	426824	6	0.00290996	107962470	ebi-a-GCST006979	Heel bone mineral density	TRUE	reported	igd	0.000148654	63.4583	2	1	TRUE
		rs72971208	C	G	C	G	-0.018437	-0.00115465	0.105166	0.104561	FALSE	TRUE	FALSE	ukb-b-7137	11	91547879	0.00117828	457547	0.33	Aspirin	Medication for pain relief, constipation, heartburn: Aspirin	Medication for pain relief, constipation, heartburn: Aspirin || ||	TRUE	igd	2.59998e-08	426824	11	0.00299591	91547879	ebi-a-GCST006979	Heel bone mineral density	TRUE	reported	igd	8.87229e-05	37.8722	2	1	TRUE
		rs73029263	G	A	G	A	-0.0319483	-0.0023924	0.132312	0.132336	FALSE	FALSE	FALSE	ukb-b-7137	6	164113762	0.00106735	457547	0.025	Aspirin	Medication for pain relief, constipation, heartburn: Aspirin	Medication for pain relief, constipation, heartburn: Aspirin || ||	TRUE	igd	1.80011e-26	426824	6	0.00270787	164113762	ebi-a-GCST006979	Heel bone mineral density	TRUE	reported	igd	0.000326024	139.2	2	1	TRUE
		rs73139123	T	C	T	C	0.0151817	0.00126632	0.818788	0.818165	FALSE	FALSE	FALSE	ukb-b-7137	2	630075	0.000953984	457547	0.18	Aspirin	Medication for pain relief, constipation, heartburn: Aspirin	Medication for pain relief, constipation, heartburn: Aspirin || ||	TRUE	igd	1.29999e-08	426824	2	0.00242234	630075	ebi-a-GCST006979	Heel bone mineral density	TRUE	reported	igd	9.20199e-05	39.2797	2	1	TRUE
		rs73207790	A	G	A	G	-0.0229924	0.000955045	0.155103	0.157252	FALSE	FALSE	FALSE	ukb-b-7137	4	865430	0.000993918	457547	0.34	Aspirin	Medication for pain relief, constipation, heartburn: Aspirin	Medication for pain relief, constipation, heartburn: Aspirin || ||	TRUE	igd	2.19989e-17	426824	4	0.00255768	865430	ebi-a-GCST006979	Heel bone mineral density	TRUE	reported	igd	0.000189298	80.8117	2	1	TRUE
		rs73212812	A	G	A	G	0.0483276	-0.000535708	0.030866	0.030738	FALSE	FALSE	FALSE	ukb-b-7137	8	22532279	0.0020936	457547	0.8	Aspirin	Medication for pain relief, constipation, heartburn: Aspirin	Medication for pain relief, constipation, heartburn: Aspirin || ||	TRUE	igd	4.49987e-14	426824	8	0.00536368	22532279	ebi-a-GCST006979	Heel bone mineral density	TRUE	reported	igd	0.000190166	81.1826	2	1	TRUE
		rs73238169	A	G	A	G	-0.0192255	0.00103355	0.133667	0.132875	FALSE	FALSE	FALSE	ukb-b-7137	3	142099367	0.00106215	457547	0.33	Aspirin	Medication for pain relief, constipation, heartburn: Aspirin	Medication for pain relief, constipation, heartburn: Aspirin || ||	TRUE	igd	2.1e-10	426824	3	0.00271286	142099367	ebi-a-GCST006979	Heel bone mineral density	TRUE	reported	igd	0.000117652	50.2225	2	1	TRUE
		rs7329483	G	A	G	A	-0.024161	0.000172466	0.881829	0.881575	FALSE	FALSE	FALSE	ukb-b-7137	13	24242801	0.00112307	457547	0.88	Aspirin	Medication for pain relief, constipation, heartburn: Aspirin	Medication for pain relief, constipation, heartburn: Aspirin || ||	TRUE	igd	1.69981e-13	426824	13	0.00288878	24242801	ebi-a-GCST006979	Heel bone mineral density	TRUE	reported	igd	0.000163863	69.9518	2	1	TRUE
		rs73479996	A	G	A	G	-0.0224681	-0.000355357	0.068238	0.067735	FALSE	FALSE	FALSE	ukb-b-7137	7	148977743	0.00143566	457547	0.8	Aspirin	Medication for pain relief, constipation, heartburn: Aspirin	Medication for pain relief, constipation, heartburn: Aspirin || ||	TRUE	igd	9.69996e-10	426824	7	0.00361381	148977743	ebi-a-GCST006979	Heel bone mineral density	TRUE	reported	igd	9.05553e-05	38.6545	2	1	TRUE
		rs73520180	C	T	C	T	0.0388431	0.000175203	0.077579	0.077692	FALSE	FALSE	FALSE	ukb-b-7137	9	118756021	0.00134965	457547	0.9	Aspirin	Medication for pain relief, constipation, heartburn: Aspirin	Medication for pain relief, constipation, heartburn: Aspirin || ||	TRUE	igd	1.9002e-21	426824	9	0.00346494	118756021	ebi-a-GCST006979	Heel bone mineral density	TRUE	reported	igd	0.000294347	125.671	2	1	TRUE
		rs74119759	T	C	T	C	-0.0288327	6.72919e-05	0.159264	0.159547	FALSE	FALSE	FALSE	ukb-b-7137	10	20143109	0.000993934	457547	0.95	Aspirin	Medication for pain relief, constipation, heartburn: Aspirin	Medication for pain relief, constipation, heartburn: Aspirin || ||	TRUE	igd	1.69981e-26	426824	10	0.00253973	20143109	ebi-a-GCST006979	Heel bone mineral density	TRUE	reported	igd	0.000301867	128.882	2	1	TRUE
		rs7445576	T	C	T	C	-0.0185774	0.000447448	0.207467	0.207875	FALSE	FALSE	FALSE	ukb-b-7137	5	154036902	0.000892105	457547	0.62	Aspirin	Medication for pain relief, constipation, heartburn: Aspirin	Medication for pain relief, constipation, heartburn: Aspirin || ||	TRUE	igd	6.09958e-13	426824	5	0.00228548	154036902	ebi-a-GCST006979	Heel bone mineral density	TRUE	reported	igd	0.000154774	66.0713	2	1	TRUE
		rs747091	G	T	G	T	0.0127451	-0.00118156	0.558325	0.560164	FALSE	FALSE	FALSE	ukb-b-7137	9	34045014	0.000725565	457547	0.1	Aspirin	Medication for pain relief, constipation, heartburn: Aspirin	Medication for pain relief, constipation, heartburn: Aspirin || ||	TRUE	igd	7.29962e-11	426824	9	0.00186306	34045014	ebi-a-GCST006979	Heel bone mineral density	TRUE	reported	igd	0.000109632	46.7984	2	1	TRUE
		rs7484147	C	T	C	T	-0.0465706	-0.000311529	0.636636	0.635667	FALSE	FALSE	FALSE	ukb-b-7137	11	27298126	0.000751808	457547	0.68	Aspirin	Medication for pain relief, constipation, heartburn: Aspirin	Medication for pain relief, constipation, heartburn: Aspirin || ||	TRUE	igd	1.79887e-108	426824	11	0.0019184	27298126	ebi-a-GCST006979	Heel bone mineral density	TRUE	reported	igd	0.00137879	589.309	2	1	TRUE
		rs7488974	A	G	A	G	0.0510753	-0.00026442	0.39735	0.398725	FALSE	FALSE	FALSE	ukb-b-7137	12	90442001	0.000736219	457547	0.719999	Aspirin	Medication for pain relief, constipation, heartburn: Aspirin	Medication for pain relief, constipation, heartburn: Aspirin || ||	TRUE	igd	3.39625e-123	426824	12	0.00188744	90442001	ebi-a-GCST006979	Heel bone mineral density	TRUE	reported	igd	0.0017127	732.274	2	1	TRUE
		rs74910854	G	A	G	A	-0.0241356	0.0017738	0.069028	0.069068	FALSE	FALSE	FALSE	ukb-b-7137	7	74110705	0.0014262	457547	0.21	Aspirin	Medication for pain relief, constipation, heartburn: Aspirin	Medication for pain relief, constipation, heartburn: Aspirin || ||	TRUE	igd	2.09991e-11	426824	7	0.0036048	74110705	ebi-a-GCST006979	Heel bone mineral density	TRUE	reported	igd	0.000105017	44.8283	2	1	TRUE
		rs7504492	C	T	C	T	0.0129557	-0.000208727	0.377717	0.376382	FALSE	FALSE	FALSE	ukb-b-7137	18	45606093	0.000746055	457547	0.780001	Aspirin	Medication for pain relief, constipation, heartburn: Aspirin	Medication for pain relief, constipation, heartburn: Aspirin || ||	TRUE	igd	4.60002e-10	426824	18	0.00191968	45606093	ebi-a-GCST006979	Heel bone mineral density	TRUE	reported	igd	0.000106701	45.5472	2	1	TRUE
		rs7516171	T	C	T	C	0.0261324	-0.000728039	0.176526	0.177126	FALSE	FALSE	FALSE	ukb-b-7137	1	210466932	0.000945522	457547	0.44	Aspirin	Medication for pain relief, constipation, heartburn: Aspirin	Medication for pain relief, constipation, heartburn: Aspirin || ||	TRUE	igd	1.10002e-21	426824	1	0.00240245	210466932	ebi-a-GCST006979	Heel bone mineral density	TRUE	reported	igd	0.000277128	118.317	2	1	TRUE
		rs75230517	C	G	C	G	-0.100591	-0.00122694	0.050521	0.050843	FALSE	TRUE	FALSE	ukb-b-7137	6	45106438	0.00164431	457547	0.46	Aspirin	Medication for pain relief, constipation, heartburn: Aspirin	Medication for pain relief, constipation, heartburn: Aspirin || ||	TRUE	igd	3.09742e-108	426824	6	0.00418287	45106438	ebi-a-GCST006979	Heel bone mineral density	TRUE	reported	igd	0.00135311	578.319	2	1	TRUE
		rs7527300	T	C	T	C	-0.0250301	-0.00107329	0.406925	0.405863	FALSE	FALSE	FALSE	ukb-b-7137	1	221477744	0.000737201	457547	0.15	Aspirin	Medication for pain relief, constipation, heartburn: Aspirin	Medication for pain relief, constipation, heartburn: Aspirin || ||	TRUE	igd	3.40017e-30	426824	1	0.00186936	221477744	ebi-a-GCST006979	Heel bone mineral density	TRUE	reported	igd	0.000419863	179.282	2	1	TRUE
		rs7546500	G	T	G	T	0.0154962	0.000702748	0.326642	0.324883	FALSE	FALSE	FALSE	ukb-b-7137	1	26489633	0.000770731	457547	0.36	Aspirin	Medication for pain relief, constipation, heartburn: Aspirin	Medication for pain relief, constipation, heartburn: Aspirin || ||	TRUE	igd	2.49977e-12	426824	1	0.00195276	26489633	ebi-a-GCST006979	Heel bone mineral density	TRUE	reported	igd	0.000147516	62.9725	2	1	TRUE
		rs757179	C	G	C	G	-0.0376548	0.00293011	0.944344	0.944674	FALSE	TRUE	FALSE	ukb-b-7137	7	27276718	0.00158084	457547	0.064	Aspirin	Medication for pain relief, constipation, heartburn: Aspirin	Medication for pain relief, constipation, heartburn: Aspirin || ||	TRUE	igd	9.09913e-18	426824	7	0.00398266	27276718	ebi-a-GCST006979	Heel bone mineral density	TRUE	reported	igd	0.000209389	89.3907	2	1	TRUE
		rs757286	T	C	T	C	0.0118112	0.000360975	0.282996	0.2851	FALSE	FALSE	FALSE	ukb-b-7137	12	48145171	0.000797086	457547	0.649999	Aspirin	Medication for pain relief, constipation, heartburn: Aspirin	Medication for pain relief, constipation, heartburn: Aspirin || ||	TRUE	igd	8e-09	426824	12	0.00204524	48145171	ebi-a-GCST006979	Heel bone mineral density	TRUE	reported	igd	7.81298e-05	33.3501	2	1	TRUE
		rs75729494	A	T	A	T	0.0414065	0.00205031	0.087109	0.086443	FALSE	TRUE	FALSE	ukb-b-7137	3	50056478	0.0012912	457547	0.11	Aspirin	Medication for pain relief, constipation, heartburn: Aspirin	Medication for pain relief, constipation, heartburn: Aspirin || ||	TRUE	igd	1.39991e-28	426824	3	0.00338211	50056478	ebi-a-GCST006979	Heel bone mineral density	TRUE	reported	igd	0.000351043	149.885	2	1	TRUE
		rs75809680	T	C	T	C	-0.065566	-0.00171509	0.0787	0.07761	FALSE	FALSE	FALSE	ukb-b-7137	20	10636324	0.00134648	457547	0.2	Aspirin	Medication for pain relief, constipation, heartburn: Aspirin	Medication for pain relief, constipation, heartburn: Aspirin || ||	TRUE	igd	3.69999e-63	426824	20	0.00343994	10636324	ebi-a-GCST006979	Heel bone mineral density	TRUE	reported	igd	0.000850428	363.29	2	1	TRUE
		rs7585120	T	C	T	C	0.0177357	0.000141677	0.267124	0.266585	FALSE	FALSE	FALSE	ukb-b-7137	2	118840782	0.000821912	457547	0.86	Aspirin	Medication for pain relief, constipation, heartburn: Aspirin	Medication for pain relief, constipation, heartburn: Aspirin || ||	TRUE	igd	2.29985e-12	426824	2	0.00208224	118840782	ebi-a-GCST006979	Heel bone mineral density	TRUE	reported	igd	0.000169947	72.5493	2	1	TRUE
		rs7599234	T	G	T	G	-0.0118703	-0.00099777	0.48733	0.487691	FALSE	FALSE	FALSE	ukb-b-7137	2	41043956	0.000722775	457547	0.17	Aspirin	Medication for pain relief, constipation, heartburn: Aspirin	Medication for pain relief, constipation, heartburn: Aspirin || ||	TRUE	igd	2.90001e-08	426824	2	0.00183274	41043956	ebi-a-GCST006979	Heel bone mineral density	TRUE	reported	igd	9.82721e-05	41.9488	2	1	TRUE
		rs7600317	A	G	A	G	-0.022135	0.000889652	0.231598	0.229851	FALSE	FALSE	FALSE	ukb-b-7137	2	238353513	0.000867227	457547	0.3	Aspirin	Medication for pain relief, constipation, heartburn: Aspirin	Medication for pain relief, constipation, heartburn: Aspirin || ||	TRUE	igd	2.60016e-18	426824	2	0.00219432	238353513	ebi-a-GCST006979	Heel bone mineral density	TRUE	reported	igd	0.000238345	101.755	2	1	TRUE
		rs7653133	G	C	G	C	0.0104027	0.000702458	0.626467	0.626987	FALSE	TRUE	FALSE	ukb-b-7137	3	119014537	0.000749791	457547	0.35	Aspirin	Medication for pain relief, constipation, heartburn: Aspirin	Medication for pain relief, constipation, heartburn: Aspirin || ||	TRUE	igd	4.30002e-09	426824	3	0.00191904	119014537	ebi-a-GCST006979	Heel bone mineral density	TRUE	reported	igd	6.88407e-05	29.3848	2	1	TRUE
		rs7679094	T	C	T	C	-0.0135658	-0.00159532	0.414612	0.416008	FALSE	FALSE	FALSE	ukb-b-7137	4	55897391	0.000733561	457547	0.0299999	Aspirin	Medication for pain relief, constipation, heartburn: Aspirin	Medication for pain relief, constipation, heartburn: Aspirin || ||	TRUE	igd	4e-09	426824	4	0.00187755	55897391	ebi-a-GCST006979	Heel bone mineral density	TRUE	reported	igd	0.000122294	52.2042	2	1	TRUE
		rs76813275	A	G	A	G	-0.0196561	-0.00122784	0.105433	0.103932	FALSE	FALSE	FALSE	ukb-b-7137	6	57100496	0.00118691	457547	0.3	Aspirin	Medication for pain relief, constipation, heartburn: Aspirin	Medication for pain relief, constipation, heartburn: Aspirin || ||	TRUE	igd	3.50002e-09	426824	6	0.00299276	57100496	ebi-a-GCST006979	Heel bone mineral density	TRUE	reported	igd	0.000101055	43.1369	2	1	TRUE
		rs76833657	A	G	A	G	-0.0422296	0.00321244	0.075682	0.074878	FALSE	FALSE	FALSE	ukb-b-7137	17	7781020	0.00137064	457547	0.0189998	Aspirin	Medication for pain relief, constipation, heartburn: Aspirin	Medication for pain relief, constipation, heartburn: Aspirin || ||	TRUE	igd	1.69981e-24	426824	17	0.00349288	7781020	ebi-a-GCST006979	Heel bone mineral density	TRUE	reported	igd	0.000342349	146.172	2	1	TRUE
		rs76901084	A	G	A	G	-0.0214651	0.000273867	0.186382	0.185554	FALSE	FALSE	FALSE	ukb-b-7137	17	922364	0.000937328	457547	0.77	Aspirin	Medication for pain relief, constipation, heartburn: Aspirin	Medication for pain relief, constipation, heartburn: Aspirin || ||	TRUE	igd	4.10015e-16	426824	17	0.00239627	922364	ebi-a-GCST006979	Heel bone mineral density	TRUE	reported	igd	0.000187959	80.2403	2	1	TRUE
		rs76983463	C	T	C	T	0.0402361	0.0016253	0.041102	0.041383	FALSE	FALSE	FALSE	ukb-b-7137	13	41195654	0.00181475	457547	0.37	Aspirin	Medication for pain relief, constipation, heartburn: Aspirin	Medication for pain relief, constipation, heartburn: Aspirin || ||	TRUE	igd	3.69999e-15	426824	13	0.00467911	41195654	ebi-a-GCST006979	Heel bone mineral density	TRUE	reported	igd	0.000173213	73.944	2	1	TRUE
		rs7699338	C	A	C	A	-0.0478532	0.000286933	0.091842	0.092081	FALSE	FALSE	FALSE	ukb-b-7137	4	1415985	0.00125116	457547	0.82	Aspirin	Medication for pain relief, constipation, heartburn: Aspirin	Medication for pain relief, constipation, heartburn: Aspirin || ||	TRUE	igd	5.90065e-40	426824	4	0.0032053	1415985	ebi-a-GCST006979	Heel bone mineral density	TRUE	reported	igd	0.000521926	222.886	2	1	TRUE
		rs7703751	T	A	T	A	-0.0242142	-0.000938802	0.256713	0.257474	FALSE	TRUE	FALSE	ukb-b-7137	5	122831981	0.000825543	457547	0.26	Aspirin	Medication for pain relief, constipation, heartburn: Aspirin	Medication for pain relief, constipation, heartburn: Aspirin || ||	TRUE	igd	1.99986e-26	426824	5	0.00211598	122831981	ebi-a-GCST006979	Heel bone mineral density	TRUE	reported	igd	0.000306715	130.953	2	1	TRUE
		rs77112003	T	C	T	C	0.0139635	-0.00078562	0.31176	0.313163	FALSE	FALSE	FALSE	ukb-b-7137	12	124487543	0.000778165	457547	0.31	Aspirin	Medication for pain relief, constipation, heartburn: Aspirin	Medication for pain relief, constipation, heartburn: Aspirin || ||	TRUE	igd	4.70002e-10	426824	12	0.00199503	124487543	ebi-a-GCST006979	Heel bone mineral density	TRUE	reported	igd	0.00011476	48.9878	2	1	TRUE
		rs7728907	A	G	A	G	-0.0193642	-0.000547745	0.762221	0.763553	FALSE	FALSE	FALSE	ukb-b-7137	5	72610957	0.000854688	457547	0.52	Aspirin	Medication for pain relief, constipation, heartburn: Aspirin	Medication for pain relief, constipation, heartburn: Aspirin || ||	TRUE	igd	7.8001e-16	426824	5	0.0021839	72610957	ebi-a-GCST006979	Heel bone mineral density	TRUE	reported	igd	0.000184164	78.6197	2	1	TRUE
		rs7741021	C	A	C	A	0.0786075	0.00139872	0.479105	0.47682	FALSE	FALSE	FALSE	ukb-b-7137	6	127468274	0.000722826	457547	0.0530005	Aspirin	Medication for pain relief, constipation, heartburn: Aspirin	Medication for pain relief, constipation, heartburn: Aspirin || ||	TRUE	igd	1e-200	426824	6	0.00183355	127468274	ebi-a-GCST006979	Heel bone mineral density	TRUE	reported	igd	0.00428773	1837.98	2	1	TRUE
		rs77431781	T	A	T	A	-0.0251243	0.00176679	0.075869	0.076347	FALSE	TRUE	FALSE	ukb-b-7137	4	124534992	0.00139397	457547	0.2	Aspirin	Medication for pain relief, constipation, heartburn: Aspirin	Medication for pain relief, constipation, heartburn: Aspirin || ||	TRUE	igd	1.99986e-12	426824	4	0.00357496	124534992	ebi-a-GCST006979	Heel bone mineral density	TRUE	reported	igd	0.000115703	49.3905	2	1	TRUE
		rs77599507	A	G	A	G	-0.0354222	9.509e-05	0.089568	0.088432	FALSE	FALSE	FALSE	ukb-b-7137	8	72195545	0.00127927	457547	0.94	Aspirin	Medication for pain relief, constipation, heartburn: Aspirin	Medication for pain relief, constipation, heartburn: Aspirin || ||	TRUE	igd	2.60016e-21	426824	8	0.00326437	72195545	ebi-a-GCST006979	Heel bone mineral density	TRUE	reported	igd	0.000275793	117.747	2	1	TRUE
		rs77847666	C	T	C	T	0.0746067	-0.00075041	0.037602	0.038002	FALSE	FALSE	FALSE	ukb-b-7137	7	120499147	0.00188641	457547	0.69	Aspirin	Medication for pain relief, constipation, heartburn: Aspirin	Medication for pain relief, constipation, heartburn: Aspirin || ||	TRUE	igd	4.19952e-45	426824	7	0.00479106	120499147	ebi-a-GCST006979	Heel bone mineral density	TRUE	reported	igd	0.000567802	242.488	2	1	TRUE
		rs7789880	T	C	T	C	-0.0272724	0.00158047	0.268707	0.270109	FALSE	FALSE	FALSE	ukb-b-7137	7	27917094	0.000813896	457547	0.0519996	Aspirin	Medication for pain relief, constipation, heartburn: Aspirin	Medication for pain relief, constipation, heartburn: Aspirin || ||	TRUE	igd	5.19996e-32	426824	7	0.00205925	27917094	ebi-a-GCST006979	Heel bone mineral density	TRUE	reported	igd	0.000410772	175.399	2	1	TRUE
		rs78015143	A	G	A	G	0.0275677	-0.000312953	0.099761	0.098446	FALSE	FALSE	FALSE	ukb-b-7137	18	77248691	0.00121248	457547	0.8	Aspirin	Medication for pain relief, constipation, heartburn: Aspirin	Medication for pain relief, constipation, heartburn: Aspirin || ||	TRUE	igd	1.39991e-16	426824	18	0.00310543	77248691	ebi-a-GCST006979	Heel bone mineral density	TRUE	reported	igd	0.000184599	78.8053	2	1	TRUE
		rs7814941	G	A	G	A	0.0208641	0.000534673	0.202194	0.202991	FALSE	FALSE	FALSE	ukb-b-7137	8	130718859	0.000897067	457547	0.55	Aspirin	Medication for pain relief, constipation, heartburn: Aspirin	Medication for pain relief, constipation, heartburn: Aspirin || ||	TRUE	igd	1.29987e-13	426824	8	0.00230546	130718859	ebi-a-GCST006979	Heel bone mineral density	TRUE	reported	igd	0.000191846	81.8997	2	1	TRUE
		rs78432519	T	C	T	C	-0.0362448	0.00150222	0.113071	0.113216	FALSE	FALSE	FALSE	ukb-b-7137	6	21891576	0.00113771	457547	0.19	Aspirin	Medication for pain relief, constipation, heartburn: Aspirin	Medication for pain relief, constipation, heartburn: Aspirin || ||	TRUE	igd	2.29985e-31	426824	6	0.00288679	21891576	ebi-a-GCST006979	Heel bone mineral density	TRUE	reported	igd	0.000369192	157.637	2	1	TRUE
		rs785836	T	C	T	C	0.012354	-0.00187357	0.352307	0.350694	FALSE	FALSE	FALSE	ukb-b-7137	9	248428	0.000758263	457547	0.0129999	Aspirin	Medication for pain relief, constipation, heartburn: Aspirin	Medication for pain relief, constipation, heartburn: Aspirin || ||	TRUE	igd	2.69998e-10	426824	9	0.00194469	248428	ebi-a-GCST006979	Heel bone mineral density	TRUE	reported	igd	9.45419e-05	40.3564	2	1	TRUE
		rs7866211	C	T	C	T	-0.0245864	-0.00102225	0.300274	0.300695	FALSE	FALSE	FALSE	ukb-b-7137	9	110920309	0.000790328	457547	0.2	Aspirin	Medication for pain relief, constipation, heartburn: Aspirin	Medication for pain relief, constipation, heartburn: Aspirin || ||	TRUE	igd	3.59998e-28	426824	9	0.0020281	110920309	ebi-a-GCST006979	Heel bone mineral density	TRUE	reported	igd	0.000344202	146.963	2	1	TRUE
		rs78667121	A	G	A	G	0.0543063	0.00145753	0.031035	0.030582	FALSE	FALSE	FALSE	ukb-b-7137	13	43200103	0.00209247	457547	0.49	Aspirin	Medication for pain relief, constipation, heartburn: Aspirin	Medication for pain relief, constipation, heartburn: Aspirin || ||	TRUE	igd	2.70023e-17	426824	13	0.00533768	43200103	ebi-a-GCST006979	Heel bone mineral density	TRUE	reported	igd	0.000242461	103.513	2	1	TRUE
		rs7898342	A	G	A	G	0.0119713	-0.00106301	0.575147	0.574141	FALSE	FALSE	FALSE	ukb-b-7137	10	21317504	0.000734032	457547	0.15	Aspirin	Medication for pain relief, constipation, heartburn: Aspirin	Medication for pain relief, constipation, heartburn: Aspirin || ||	TRUE	igd	2.1e-09	426824	10	0.00187471	21317504	ebi-a-GCST006979	Heel bone mineral density	TRUE	reported	igd	9.55266e-05	40.7767	2	1	TRUE
		rs79052526	A	G	A	G	-0.0371565	0.00208344	0.017714	0.01755	FALSE	FALSE	FALSE	ukb-b-7137	1	22572707	0.0027542	457547	0.450001	Aspirin	Medication for pain relief, constipation, heartburn: Aspirin	Medication for pain relief, constipation, heartburn: Aspirin || ||	TRUE	igd	4.39997e-08	426824	1	0.00695608	22572707	ebi-a-GCST006979	Heel bone mineral density	TRUE	reported	igd	6.6844e-05	28.5324	2	1	TRUE
		rs79077117	A	G	A	G	0.0153653	0.00131562	0.224872	0.224711	FALSE	FALSE	FALSE	ukb-b-7137	18	57920877	0.000867249	457547	0.13	Aspirin	Medication for pain relief, constipation, heartburn: Aspirin	Medication for pain relief, constipation, heartburn: Aspirin || ||	TRUE	igd	2.99999e-09	426824	18	0.00223178	57920877	ebi-a-GCST006979	Heel bone mineral density	TRUE	reported	igd	0.000111041	47.3999	2	1	TRUE
		rs79191922	T	C	T	C	-0.0418795	0.00503005	0.016932	0.017094	FALSE	FALSE	FALSE	ukb-b-7137	5	54518354	0.00281813	457547	0.0739997	Aspirin	Medication for pain relief, constipation, heartburn: Aspirin	Medication for pain relief, constipation, heartburn: Aspirin || ||	TRUE	igd	6.90001e-09	426824	5	0.00724248	54518354	ebi-a-GCST006979	Heel bone mineral density	TRUE	reported	igd	7.83331e-05	33.4369	2	1	TRUE
		rs7953929	G	C	G	C	-0.019431	-0.000487956	0.200699	0.201181	FALSE	TRUE	FALSE	ukb-b-7137	12	123758235	0.000900179	457547	0.59	Aspirin	Medication for pain relief, constipation, heartburn: Aspirin	Medication for pain relief, constipation, heartburn: Aspirin || ||	TRUE	igd	2.09991e-12	426824	12	0.00230723	123758235	ebi-a-GCST006979	Heel bone mineral density	TRUE	reported	igd	0.000166145	70.9262	2	1	TRUE
		rs7959604	G	C	G	C	-0.0594083	-0.00081042	0.074485	0.075595	FALSE	TRUE	FALSE	ukb-b-7137	12	1637129	0.00136427	457547	0.55	Aspirin	Medication for pain relief, constipation, heartburn: Aspirin	Medication for pain relief, constipation, heartburn: Aspirin || ||	TRUE	igd	7.39946e-54	426824	12	0.00351663	1637129	ebi-a-GCST006979	Heel bone mineral density	TRUE	reported	igd	0.000668193	285.39	2	1	TRUE
		rs7969486	C	T	C	T	0.0116772	-0.00014349	0.452797	0.451746	FALSE	FALSE	FALSE	ukb-b-7137	12	26148852	0.000726748	457547	0.84	Aspirin	Medication for pain relief, constipation, heartburn: Aspirin	Medication for pain relief, constipation, heartburn: Aspirin || ||	TRUE	igd	9.69996e-10	426824	12	0.00186027	26148852	ebi-a-GCST006979	Heel bone mineral density	TRUE	reported	igd	9.23074e-05	39.4025	2	1	TRUE
		rs79719017	C	T	C	T	0.0202577	-0.0027728	0.298994	0.29743	FALSE	FALSE	FALSE	ukb-b-7137	2	181920763	0.000788964	457547	0.000439997	Aspirin	Medication for pain relief, constipation, heartburn: Aspirin	Medication for pain relief, constipation, heartburn: Aspirin || ||	TRUE	igd	8.00018e-20	426824	2	0.00199747	181920763	ebi-a-GCST006979	Heel bone mineral density	TRUE	reported	igd	0.000240916	102.853	2	1	TRUE
		rs79728480	G	C	G	C	0.0505996	0.00161515	0.038207	0.03808	FALSE	TRUE	FALSE	ukb-b-7137	21	35567987	0.00194605	457547	0.41	Aspirin	Medication for pain relief, constipation, heartburn: Aspirin	Medication for pain relief, constipation, heartburn: Aspirin || ||	TRUE	igd	1.39991e-15	426824	21	0.00501299	35567987	ebi-a-GCST006979	Heel bone mineral density	TRUE	reported	igd	0.000238643	101.882	2	1	TRUE
		rs79730878	C	T	C	T	-0.023725	0.00145292	0.229305	0.229225	FALSE	FALSE	FALSE	ukb-b-7137	17	43849415	0.000859422	457547	0.0909997	Aspirin	Medication for pain relief, constipation, heartburn: Aspirin	Medication for pain relief, constipation, heartburn: Aspirin || ||	TRUE	igd	3.90032e-22	426824	17	0.00220237	43849415	ebi-a-GCST006979	Heel bone mineral density	TRUE	reported	igd	0.00027181	116.046	2	1	TRUE
		rs7980899	T	C	T	C	-0.0158984	0.000456067	0.39382	0.393703	FALSE	FALSE	FALSE	ukb-b-7137	12	15001023	0.000737179	457547	0.54	Aspirin	Medication for pain relief, constipation, heartburn: Aspirin	Medication for pain relief, constipation, heartburn: Aspirin || ||	TRUE	igd	4.60045e-16	426824	12	0.00188684	15001023	ebi-a-GCST006979	Heel bone mineral density	TRUE	reported	igd	0.000166309	70.9961	2	1	TRUE
		rs8002850	A	G	A	G	-0.0286644	0.000927352	0.335061	0.334472	FALSE	FALSE	FALSE	ukb-b-7137	13	22811940	0.000764766	457547	0.23	Aspirin	Medication for pain relief, constipation, heartburn: Aspirin	Medication for pain relief, constipation, heartburn: Aspirin || ||	TRUE	igd	1e-38	426824	13	0.00196487	22811940	ebi-a-GCST006979	Heel bone mineral density	TRUE	reported	igd	0.000498371	212.822	2	1	TRUE
		rs8008406	C	T	C	T	-0.0167854	0.000957749	0.262519	0.260953	FALSE	FALSE	FALSE	ukb-b-7137	14	24811159	0.000822636	457547	0.24	Aspirin	Medication for pain relief, constipation, heartburn: Aspirin	Medication for pain relief, constipation, heartburn: Aspirin || ||	TRUE	igd	8.10028e-12	426824	14	0.00211219	24811159	ebi-a-GCST006979	Heel bone mineral density	TRUE	reported	igd	0.00014794	63.1532	2	1	TRUE
		rs8073697	T	A	T	A	-0.0143742	0.000135142	0.340861	0.341175	FALSE	TRUE	FALSE	ukb-b-7137	17	738660	0.000763231	457547	0.86	Aspirin	Medication for pain relief, constipation, heartburn: Aspirin	Medication for pain relief, constipation, heartburn: Aspirin || ||	TRUE	igd	3.29997e-10	426824	17	0.00195442	738660	ebi-a-GCST006979	Heel bone mineral density	TRUE	reported	igd	0.000126715	54.0916	2	1	TRUE
		rs8095921	A	G	A	G	0.0158789	-0.00135817	0.224927	0.225339	FALSE	FALSE	FALSE	ukb-b-7137	18	33152621	0.000869067	457547	0.12	Aspirin	Medication for pain relief, constipation, heartburn: Aspirin	Medication for pain relief, constipation, heartburn: Aspirin || ||	TRUE	igd	1.09999e-09	426824	18	0.00223855	33152621	ebi-a-GCST006979	Heel bone mineral density	TRUE	reported	igd	0.000117871	50.3159	2	1	TRUE
		rs825453	T	A	T	A	-0.0164877	0.00303284	0.608105	0.607622	FALSE	TRUE	FALSE	ukb-b-7137	12	124508758	0.000740105	457547	4.20001e-05	Aspirin	Medication for pain relief, constipation, heartburn: Aspirin	Medication for pain relief, constipation, heartburn: Aspirin || ||	TRUE	igd	1.59993e-14	426824	12	0.00189518	124508758	ebi-a-GCST006979	Heel bone mineral density	TRUE	reported	igd	0.000177294	75.6863	2	1	TRUE
		rs853163	A	G	A	G	0.0133272	-0.00161383	0.260686	0.261922	FALSE	FALSE	FALSE	ukb-b-7137	5	142553082	0.000827236	457547	0.051	Aspirin	Medication for pain relief, constipation, heartburn: Aspirin	Medication for pain relief, constipation, heartburn: Aspirin || ||	TRUE	igd	4.79999e-08	426824	5	0.00211987	142553082	ebi-a-GCST006979	Heel bone mineral density	TRUE	reported	igd	9.25913e-05	39.5237	2	1	TRUE
		rs868127	T	C	T	C	-0.0167563	-0.00239825	0.285927	0.28521	FALSE	FALSE	FALSE	ukb-b-7137	15	70402095	0.000809691	457547	0.00309999	Aspirin	Medication for pain relief, constipation, heartburn: Aspirin	Medication for pain relief, constipation, heartburn: Aspirin || ||	TRUE	igd	9.09913e-13	426824	15	0.00208037	70402095	ebi-a-GCST006979	Heel bone mineral density	TRUE	reported	igd	0.000151971	64.8744	2	1	TRUE
		rs884205	C	A	C	A	0.0259088	0.000414537	0.746396	0.748286	FALSE	FALSE	FALSE	ukb-b-7137	18	60054857	0.000836677	457547	0.62	Aspirin	Medication for pain relief, constipation, heartburn: Aspirin	Medication for pain relief, constipation, heartburn: Aspirin || ||	TRUE	igd	2.99985e-26	426824	18	0.00214851	60054857	ebi-a-GCST006979	Heel bone mineral density	TRUE	reported	igd	0.000340583	145.418	2	1	TRUE
		rs890074	A	G	A	G	0.0123921	0.00134653	0.482698	0.484157	FALSE	FALSE	FALSE	ukb-b-7137	2	12910084	0.00072354	457547	0.0629999	Aspirin	Medication for pain relief, constipation, heartburn: Aspirin	Medication for pain relief, constipation, heartburn: Aspirin || ||	TRUE	igd	7.90005e-09	426824	2	0.00183531	12910084	ebi-a-GCST006979	Heel bone mineral density	TRUE	reported	igd	0.000106801	45.5899	2	1	TRUE
		rs899631	T	G	T	G	0.0183832	-0.00149256	0.390123	0.391187	FALSE	FALSE	FALSE	ukb-b-7137	4	57749363	0.000741515	457547	0.0439997	Aspirin	Medication for pain relief, constipation, heartburn: Aspirin	Medication for pain relief, constipation, heartburn: Aspirin || ||	TRUE	igd	2.70023e-19	426824	4	0.0018979	57749363	ebi-a-GCST006979	Heel bone mineral density	TRUE	reported	igd	0.000219761	93.8196	2	1	TRUE
		rs901865	C	T	C	T	-0.0268666	0.00100977	0.826621	0.825886	FALSE	FALSE	FALSE	ukb-b-7137	3	11300707	0.000952665	457547	0.29	Aspirin	Medication for pain relief, constipation, heartburn: Aspirin	Medication for pain relief, constipation, heartburn: Aspirin || ||	TRUE	igd	8.4004e-22	426824	3	0.00244148	11300707	ebi-a-GCST006979	Heel bone mineral density	TRUE	reported	igd	0.000283627	121.092	2	1	TRUE
		rs912146	A	G	A	G	0.0253489	0.00113996	0.156	0.156544	FALSE	FALSE	FALSE	ukb-b-7137	13	24828827	0.000991618	457547	0.25	Aspirin	Medication for pain relief, constipation, heartburn: Aspirin	Medication for pain relief, constipation, heartburn: Aspirin || ||	TRUE	igd	3.50026e-18	426824	13	0.00255299	24828827	ebi-a-GCST006979	Heel bone mineral density	TRUE	reported	igd	0.000230925	98.5866	2	1	TRUE
		rs9257744	A	C	A	C	-0.0200915	0.000479672	0.739691	0.741523	FALSE	FALSE	FALSE	ukb-b-7137	6	29306350	0.000823006	457547	0.56	Aspirin	Medication for pain relief, constipation, heartburn: Aspirin	Medication for pain relief, constipation, heartburn: Aspirin || ||	TRUE	igd	9.09913e-19	426824	6	0.00208332	29306350	ebi-a-GCST006979	Heel bone mineral density	TRUE	reported	igd	0.000217856	93.0059	2	1	TRUE
		rs928486	G	A	G	A	0.017258	-0.00102756	0.783176	0.781447	FALSE	FALSE	FALSE	ukb-b-7137	20	45456177	0.000873612	457547	0.24	Aspirin	Medication for pain relief, constipation, heartburn: Aspirin	Medication for pain relief, constipation, heartburn: Aspirin || ||	TRUE	igd	3.10027e-11	426824	20	0.00225215	45456177	ebi-a-GCST006979	Heel bone mineral density	TRUE	reported	igd	0.000137555	58.7198	2	1	TRUE
		rs9290351	T	G	T	G	0.0238627	-0.000781613	0.121025	0.121553	FALSE	FALSE	FALSE	ukb-b-7137	3	168692352	0.0011037	457547	0.48	Aspirin	Medication for pain relief, constipation, heartburn: Aspirin	Medication for pain relief, constipation, heartburn: Aspirin || ||	TRUE	igd	5.90065e-15	426824	3	0.00282969	168692352	ebi-a-GCST006979	Heel bone mineral density	TRUE	reported	igd	0.000166587	71.1147	2	1	TRUE
		rs9295508	G	A	G	A	0.00997261	-0.000185359	0.364247	0.364275	FALSE	FALSE	FALSE	ukb-b-7137	6	21392864	0.000748799	457547	0.8	Aspirin	Medication for pain relief, constipation, heartburn: Aspirin	Medication for pain relief, constipation, heartburn: Aspirin || ||	TRUE	igd	1.40001e-08	426824	6	0.00189929	21392864	ebi-a-GCST006979	Heel bone mineral density	TRUE	reported	igd	6.4589e-05	27.5698	2	1	TRUE
		rs9296151	A	G	A	G	-0.0384198	-0.000581506	0.034725	0.036871	FALSE	FALSE	FALSE	ukb-b-7137	6	35379770	0.0019074	457547	0.760001	Aspirin	Medication for pain relief, constipation, heartburn: Aspirin	Medication for pain relief, constipation, heartburn: Aspirin || ||	TRUE	igd	4.40048e-13	426824	6	0.0049915	35379770	ebi-a-GCST006979	Heel bone mineral density	TRUE	reported	igd	0.000138784	59.2442	2	1	TRUE
		rs932828	A	G	A	G	-0.032155	0.000833689	0.610673	0.614201	FALSE	FALSE	FALSE	ukb-b-7137	20	6340080	0.000740758	457547	0.26	Aspirin	Medication for pain relief, constipation, heartburn: Aspirin	Medication for pain relief, constipation, heartburn: Aspirin || ||	TRUE	igd	6.4998e-54	426824	20	0.00190189	6340080	ebi-a-GCST006979	Heel bone mineral density	TRUE	reported	igd	0.000669247	285.841	2	1	TRUE
		rs9340903	T	C	T	C	-0.0512098	0.00184963	0.029991	0.030344	FALSE	FALSE	FALSE	ukb-b-7137	6	152266043	0.0021097	457547	0.38	Aspirin	Medication for pain relief, constipation, heartburn: Aspirin	Medication for pain relief, constipation, heartburn: Aspirin || ||	TRUE	igd	5.10035e-19	426824	6	0.005378	152266043	ebi-a-GCST006979	Heel bone mineral density	TRUE	reported	igd	0.000212385	90.6698	2	1	TRUE
		rs9364386	G	T	G	T	-0.0266947	-0.000301057	0.176062	0.176334	FALSE	FALSE	FALSE	ukb-b-7137	6	168432093	0.000946718	457547	0.75	Aspirin	Medication for pain relief, constipation, heartburn: Aspirin	Medication for pain relief, constipation, heartburn: Aspirin || ||	TRUE	igd	2.29985e-26	426824	6	0.00240198	168432093	ebi-a-GCST006979	Heel bone mineral density	TRUE	reported	igd	0.000289292	123.512	2	1	TRUE
		rs9378485	C	T	C	T	-0.0141876	-0.00138894	0.384783	0.386957	FALSE	FALSE	FALSE	ukb-b-7137	6	6961571	0.000741601	457547	0.061	Aspirin	Medication for pain relief, constipation, heartburn: Aspirin	Medication for pain relief, constipation, heartburn: Aspirin || ||	TRUE	igd	1.50003e-11	426824	6	0.00188331	6961571	ebi-a-GCST006979	Heel bone mineral density	TRUE	reported	igd	0.000132944	56.7508	2	1	TRUE
		rs9385629	T	C	T	C	-0.0126627	-0.00110311	0.306049	0.306298	FALSE	FALSE	FALSE	ukb-b-7137	6	133255506	0.000788872	457547	0.16	Aspirin	Medication for pain relief, constipation, heartburn: Aspirin	Medication for pain relief, constipation, heartburn: Aspirin || ||	TRUE	igd	8.30004e-10	426824	6	0.002001	133255506	ebi-a-GCST006979	Heel bone mineral density	TRUE	reported	igd	9.38143e-05	40.0457	2	1	TRUE
		rs939666	T	C	T	C	0.0710745	0.000718645	0.201078	0.200995	FALSE	FALSE	FALSE	ukb-b-7137	7	38110394	0.000899767	457547	0.42	Aspirin	Medication for pain relief, constipation, heartburn: Aspirin	Medication for pain relief, constipation, heartburn: Aspirin || ||	TRUE	igd	2.89734e-178	426824	7	0.00227297	38110394	ebi-a-GCST006979	Heel bone mineral density	TRUE	reported	igd	0.00228559	977.773	2	1	TRUE
		rs9447004	G	A	G	A	-0.0235076	9.28128e-05	0.515316	0.515068	FALSE	FALSE	FALSE	ukb-b-7137	6	74458737	0.000721405	457547	0.9	Aspirin	Medication for pain relief, constipation, heartburn: Aspirin	Medication for pain relief, constipation, heartburn: Aspirin || ||	TRUE	igd	1e-30	426824	6	0.00183021	74458737	ebi-a-GCST006979	Heel bone mineral density	TRUE	reported	igd	0.000386365	164.973	2	1	TRUE
		rs947091	A	G	A	G	0.0403792	0.00122874	0.482377	0.483247	FALSE	FALSE	FALSE	ukb-b-7137	10	31054186	0.000724715	457547	0.0899995	Aspirin	Medication for pain relief, constipation, heartburn: Aspirin	Medication for pain relief, constipation, heartburn: Aspirin || ||	TRUE	igd	1.50003e-87	426824	10	0.00185128	31054186	ebi-a-GCST006979	Heel bone mineral density	TRUE	reported	igd	0.00111337	475.739	2	1	TRUE
		rs9513510	C	G	C	G	-0.035268	0.00112044	0.698647	0.69885	FALSE	TRUE	FALSE	ukb-b-7137	13	99571922	0.000785673	457547	0.15	Aspirin	Medication for pain relief, constipation, heartburn: Aspirin	Medication for pain relief, constipation, heartburn: Aspirin || ||	TRUE	igd	1.39991e-56	426824	13	0.0020194	99571922	ebi-a-GCST006979	Heel bone mineral density	TRUE	reported	igd	0.000714098	305.011	2	1	TRUE
		rs9521510	C	T	C	T	-0.0213514	-0.000288904	0.322581	0.322927	FALSE	FALSE	FALSE	ukb-b-7137	13	110426871	0.000774451	457547	0.709999	Aspirin	Medication for pain relief, constipation, heartburn: Aspirin	Medication for pain relief, constipation, heartburn: Aspirin || ||	TRUE	igd	8.49963e-22	426824	13	0.00199082	110426871	ebi-a-GCST006979	Heel bone mineral density	TRUE	reported	igd	0.000269416	115.024	2	1	TRUE
		rs9530279	C	T	C	T	-0.0185815	6.98424e-05	0.262727	0.265064	FALSE	FALSE	FALSE	ukb-b-7137	13	74677446	0.000817127	457547	0.93	Aspirin	Medication for pain relief, constipation, heartburn: Aspirin	Medication for pain relief, constipation, heartburn: Aspirin || ||	TRUE	igd	1.69981e-15	426824	13	0.00210666	74677446	ebi-a-GCST006979	Heel bone mineral density	TRUE	reported	igd	0.00018224	77.7984	2	1	TRUE
		rs9532858	A	G	A	G	-0.0149322	-0.000573408	0.681242	0.681851	FALSE	FALSE	FALSE	ukb-b-7137	13	42061286	0.000775636	457547	0.46	Aspirin	Medication for pain relief, constipation, heartburn: Aspirin	Medication for pain relief, constipation, heartburn: Aspirin || ||	TRUE	igd	1.10002e-13	426824	13	0.00199213	42061286	ebi-a-GCST006979	Heel bone mineral density	TRUE	reported	igd	0.000131615	56.1837	2	1	TRUE
		rs9557349	C	T	C	T	-0.0214187	0.000164653	0.798126	0.800627	FALSE	FALSE	FALSE	ukb-b-7137	13	100603259	0.000902572	457547	0.86	Aspirin	Medication for pain relief, constipation, heartburn: Aspirin	Medication for pain relief, constipation, heartburn: Aspirin || ||	TRUE	igd	2.80027e-17	426824	13	0.00230872	100603259	ebi-a-GCST006979	Heel bone mineral density	TRUE	reported	igd	0.000201608	86.068	2	1	TRUE
		rs957772	G	A	G	A	-0.0122597	0.00120371	0.543808	0.542449	FALSE	FALSE	FALSE	ukb-b-7137	18	10461157	0.000727342	457547	0.0980009	Aspirin	Medication for pain relief, constipation, heartburn: Aspirin	Medication for pain relief, constipation, heartburn: Aspirin || ||	TRUE	igd	4.79999e-10	426824	18	0.00187352	10461157	ebi-a-GCST006979	Heel bone mineral density	TRUE	reported	igd	0.000100311	42.8194	2	1	TRUE
		rs9594738	T	C	T	C	-0.0476665	0.00125502	0.490047	0.486245	FALSE	FALSE	FALSE	ukb-b-7137	13	42952145	0.000720787	457547	0.0819993	Aspirin	Medication for pain relief, constipation, heartburn: Aspirin	Medication for pain relief, constipation, heartburn: Aspirin || ||	TRUE	igd	1.09901e-119	426824	13	0.00185382	42952145	ebi-a-GCST006979	Heel bone mineral density	TRUE	reported	igd	0.00154657	661.134	2	1	TRUE
		rs960192	T	C	T	C	0.0173048	-0.000367732	0.601828	0.601869	FALSE	FALSE	FALSE	ukb-b-7137	5	172998750	0.000736805	457547	0.62	Aspirin	Medication for pain relief, constipation, heartburn: Aspirin	Medication for pain relief, constipation, heartburn: Aspirin || ||	TRUE	igd	8.99912e-19	426824	5	0.00188543	172998750	ebi-a-GCST006979	Heel bone mineral density	TRUE	reported	igd	0.000197323	84.2384	2	1	TRUE
		rs9606139	A	G	A	G	-0.11533	0.00115168	0.108337	0.107583	FALSE	FALSE	FALSE	ukb-b-7137	22	19679303	0.00118621	457547	0.33	Aspirin	Medication for pain relief, constipation, heartburn: Aspirin	Medication for pain relief, constipation, heartburn: Aspirin || ||	TRUE	igd	1e-200	426824	22	0.00304573	19679303	ebi-a-GCST006979	Heel bone mineral density	TRUE	reported	igd	0.00334808	1433.84	2	1	TRUE
		rs9631060	G	A	G	A	-0.0205178	-0.000314363	0.219531	0.219269	FALSE	FALSE	FALSE	ukb-b-7137	2	54369588	0.000874565	457547	0.719999	Aspirin	Medication for pain relief, constipation, heartburn: Aspirin	Medication for pain relief, constipation, heartburn: Aspirin || ||	TRUE	igd	6.79986e-17	426824	2	0.00221595	54369588	ebi-a-GCST006979	Heel bone mineral density	TRUE	reported	igd	0.000200819	85.7313	2	1	TRUE
		rs9829214	C	T	C	T	-0.0133609	0.000147945	0.620349	0.621249	FALSE	FALSE	FALSE	ukb-b-7137	3	101258135	0.000744183	457547	0.84	Aspirin	Medication for pain relief, constipation, heartburn: Aspirin	Medication for pain relief, constipation, heartburn: Aspirin || ||	TRUE	igd	3.89996e-10	426824	3	0.00190353	101258135	ebi-a-GCST006979	Heel bone mineral density	TRUE	reported	igd	0.000115413	49.2663	2	1	TRUE
		rs9873544	C	T	C	T	0.0149911	0.00108014	0.621169	0.622823	FALSE	FALSE	FALSE	ukb-b-7137	3	57708022	0.000743748	457547	0.15	Aspirin	Medication for pain relief, constipation, heartburn: Aspirin	Medication for pain relief, constipation, heartburn: Aspirin || ||	TRUE	igd	7.10068e-13	426824	3	0.00190221	57708022	ebi-a-GCST006979	Heel bone mineral density	TRUE	reported	igd	0.000145492	62.1081	2	1	TRUE
		rs9896306	A	C	A	C	-0.0263111	-0.00121457	0.271644	0.272928	FALSE	FALSE	FALSE	ukb-b-7137	17	63278038	0.000811335	457547	0.13	Aspirin	Medication for pain relief, constipation, heartburn: Aspirin	Medication for pain relief, constipation, heartburn: Aspirin || ||	TRUE	igd	4.79954e-27	426824	17	0.00208086	63278038	ebi-a-GCST006979	Heel bone mineral density	TRUE	reported	igd	0.000374439	159.879	2	1	TRUE
		rs9909232	C	A	C	A	-0.014619	0.000542725	0.820758	0.820133	FALSE	FALSE	FALSE	ukb-b-7137	17	76855369	0.000939494	457547	0.56	Aspirin	Medication for pain relief, constipation, heartburn: Aspirin	Medication for pain relief, constipation, heartburn: Aspirin || ||	TRUE	igd	9.20026e-11	426824	17	0.00240872	76855369	ebi-a-GCST006979	Heel bone mineral density	TRUE	reported	igd	8.62932e-05	36.835	2	1	TRUE
		rs9921222	T	C	T	C	-0.0256994	0.000652117	0.470491	0.467247	FALSE	FALSE	FALSE	ukb-b-7137	16	375782	0.000723294	457547	0.37	Aspirin	Medication for pain relief, constipation, heartburn: Aspirin	Medication for pain relief, constipation, heartburn: Aspirin || ||	TRUE	igd	2.80027e-33	426824	16	0.00185555	375782	ebi-a-GCST006979	Heel bone mineral density	TRUE	reported	igd	0.000449218	191.822	2	1	TRUE
		rs9927137	G	A	G	A	-0.0123964	5.41596e-05	0.47599	0.476346	FALSE	FALSE	FALSE	ukb-b-7137	16	30634300	0.000724082	457547	0.94	Aspirin	Medication for pain relief, constipation, heartburn: Aspirin	Medication for pain relief, constipation, heartburn: Aspirin || ||	TRUE	igd	5.50047e-11	426824	16	0.00186119	30634300	ebi-a-GCST006979	Heel bone mineral density	TRUE	reported	igd	0.000103924	44.3617	2	1	TRUE
		rs9952412	C	A	C	A	0.0186444	0.00148471	0.51661	0.518921	FALSE	FALSE	FALSE	ukb-b-7137	18	46465540	0.000726387	457547	0.0409996	Aspirin	Medication for pain relief, constipation, heartburn: Aspirin	Medication for pain relief, constipation, heartburn: Aspirin || ||	TRUE	igd	6.4998e-16	426824	18	0.0018707	46465540	ebi-a-GCST006979	Heel bone mineral density	TRUE	reported	igd	0.000232669	99.3314	2	1	TRUE
		rs9974172	G	A	G	A	0.0179096	0.000296029	0.85314	0.853195	FALSE	FALSE	FALSE	ukb-b-7137	21	46354055	0.00102671	457547	0.77	Aspirin	Medication for pain relief, constipation, heartburn: Aspirin	Medication for pain relief, constipation, heartburn: Aspirin || ||	TRUE	igd	3.40001e-08	426824	21	0.00264969	46354055	ebi-a-GCST006979	Heel bone mineral density	TRUE	reported	igd	0.000107025	45.6856	2	1	TRUE
Ultradistal forearm bone mineral density	Aspirin	rs140902470	G	T	G	T	0.260415	0.00433692	0.0163747	0.014856	FALSE	FALSE	FALSE	ukb-b-7137	2	119618378	0.00303615	457547	0.15	Aspirin	Medication for pain relief, constipation, heartburn: Aspirin	Medication for pain relief, constipation, heartburn: Aspirin || ||	TRUE	igd	2	119618378	0.0431907	1.64551e-09	21907	ebi-a-GCST90013422	Ultradistal forearm bone mineral density	TRUE	reported	igd	0.00165672	36.3506	2	1	TRUE
		rs192701514	A	C	A	C	-0.302622	5.60632e-05	0.0181055	0.012411	FALSE	FALSE	FALSE	ukb-b-7137	4	88816539	0.00337723	457547	0.99	Aspirin	Medication for pain relief, constipation, heartburn: Aspirin	Medication for pain relief, constipation, heartburn: Aspirin || ||	TRUE	igd	4	88816539	0.0405064	7.96159e-14	21907	ebi-a-GCST90013422	Ultradistal forearm bone mineral density	TRUE	reported	igd	0.00254136	55.8103	2	1	TRUE
		rs2147161	C	A	C	A	-0.0909112	0.00119044	0.701098	0.618316	FALSE	FALSE	FALSE	ukb-b-7137	13	42982302	0.000784419	457547	0.13	Aspirin	Medication for pain relief, constipation, heartburn: Aspirin	Medication for pain relief, constipation, heartburn: Aspirin || ||	TRUE	igd	13	42982302	0.0117849	1.21759e-14	21907	ebi-a-GCST90013422	Ultradistal forearm bone mineral density	TRUE	reported	igd	0.00270908	59.5036	2	1	TRUE
		rs2707518	T	G	T	G	0.18182	1.07313e-05	0.366973	0.395523	FALSE	FALSE	FALSE	ukb-b-7137	7	120954908	0.00074305	457547	0.99	Aspirin	Medication for pain relief, constipation, heartburn: Aspirin	Medication for pain relief, constipation, heartburn: Aspirin || ||	TRUE	igd	7	120954908	0.0110828	1.74502e-60	21907	ebi-a-GCST90013422	Ultradistal forearm bone mineral density	TRUE	reported	igd	0.0121366	269.119	2	1	TRUE
		rs4505759	T	C	T	C	0.068504	0.000692923	0.303996	0.306564	FALSE	FALSE	FALSE	ukb-b-7137	4	1003022	0.000784775	457547	0.38	Aspirin	Medication for pain relief, constipation, heartburn: Aspirin	Medication for pain relief, constipation, heartburn: Aspirin || ||	TRUE	igd	4	1003022	0.0115209	2.74701e-09	21907	ebi-a-GCST90013422	Ultradistal forearm bone mineral density	TRUE	reported	igd	0.0016113	35.3524	2	1	TRUE
		rs4869742	T	C	T	C	-0.107856	0.000419794	0.273425	0.289173	FALSE	FALSE	FALSE	ukb-b-7137	6	151907748	0.000794072	457547	0.6	Aspirin	Medication for pain relief, constipation, heartburn: Aspirin	Medication for pain relief, constipation, heartburn: Aspirin || ||	TRUE	igd	6	151907748	0.011995	2.43276e-19	21907	ebi-a-GCST90013422	Ultradistal forearm bone mineral density	TRUE	reported	igd	0.0036771	80.8441	2	1	TRUE
		rs489247	G	A	G	A	-0.0826775	-0.00133435	0.258316	0.254485	FALSE	FALSE	FALSE	ukb-b-7137	11	86881641	0.000828376	457547	0.11	Aspirin	Medication for pain relief, constipation, heartburn: Aspirin	Medication for pain relief, constipation, heartburn: Aspirin || ||	TRUE	igd	11	86881641	0.0121717	1.10103e-11	21907	ebi-a-GCST90013422	Ultradistal forearm bone mineral density	TRUE	reported	igd	0.00210172	46.1352	2	1	TRUE
		rs55983207	C	T	C	T	0.137643	0.00123237	0.0637761	0.036621	FALSE	FALSE	FALSE	ukb-b-7137	2	119529829	0.00201458	457547	0.54	Aspirin	Medication for pain relief, constipation, heartburn: Aspirin	Medication for pain relief, constipation, heartburn: Aspirin || ||	TRUE	igd	2	119529829	0.0225321	1.00411e-09	21907	ebi-a-GCST90013422	Ultradistal forearm bone mineral density	TRUE	reported	igd	0.00170052	37.3134	2	1	TRUE
		rs6973667	G	A	G	A	0.0660536	0.000494279	0.33708	0.334887	FALSE	FALSE	FALSE	ukb-b-7137	7	38152863	0.000771137	457547	0.52	Aspirin	Medication for pain relief, constipation, heartburn: Aspirin	Medication for pain relief, constipation, heartburn: Aspirin || ||	TRUE	igd	7	38152863	0.0113687	6.2431e-09	21907	ebi-a-GCST90013422	Ultradistal forearm bone mineral density	TRUE	reported	igd	0.00153858	33.7545	2	1	TRUE
		rs76410205	T	C	T	C	0.111294	0.00211945	0.0957172	0.081739	FALSE	FALSE	FALSE	ukb-b-7137	17	41807508	0.0013235	457547	0.11	Aspirin	Medication for pain relief, constipation, heartburn: Aspirin	Medication for pain relief, constipation, heartburn: Aspirin || ||	TRUE	igd	17	41807508	0.0183025	1.19594e-09	21907	ebi-a-GCST90013422	Ultradistal forearm bone mineral density	TRUE	reported	igd	0.00168503	36.9729	2	1	TRUE
		rs7741021	C	A	C	A	0.0675035	0.00139872	0.473892	0.47682	FALSE	FALSE	FALSE	ukb-b-7137	6	127468274	0.000722826	457547	0.0530005	Aspirin	Medication for pain relief, constipation, heartburn: Aspirin	Medication for pain relief, constipation, heartburn: Aspirin || ||	TRUE	igd	6	127468274	0.0106088	1.97888e-10	21907	ebi-a-GCST90013422	Ultradistal forearm bone mineral density	TRUE	reported	igd	0.00184474	40.4837	2	1	TRUE
Fracture	Aspirin	rs10490045	C	T	C	T	4.83723	-0.000239969	0.2594	0.218555	FALSE	FALSE	FALSE	ukb-b-7137	2	40631355	0.000871931	457547	0.780001	Aspirin	Medication for pain relief, constipation, heartburn: Aspirin	Medication for pain relief, constipation, heartburn: Aspirin || ||	TRUE	igd	2	426795	40631355	7.8001e-11	0.743685	ebi-a-GCST006980	Fracture	FALSE	reported	igd	9.91181e-05	42.3071	2	1	TRUE
		rs1055447	A	C	A	C	5.01675	0.00105442	0.5288	0.538578	FALSE	FALSE	FALSE	ukb-b-7137	11	47186424	0.000731171	457547	0.15	Aspirin	Medication for pain relief, constipation, heartburn: Aspirin	Medication for pain relief, constipation, heartburn: Aspirin || ||	TRUE	igd	11	426795	47186424	1.89998e-08	0.892522	ebi-a-GCST006980	Fracture	FALSE	reported	igd	7.40211e-05	31.594	2	1	TRUE
		rs11003048	G	C	G	C	4.54832	0.000287419	0.1243	0.106535	FALSE	TRUE	FALSE	ukb-b-7137	10	54434529	0.00116981	457547	0.81	Aspirin	Medication for pain relief, constipation, heartburn: Aspirin	Medication for pain relief, constipation, heartburn: Aspirin || ||	TRUE	igd	10	426795	54434529	4.40048e-15	0.579924	ebi-a-GCST006980	Fracture	FALSE	reported	igd	0.000144105	61.5117	2	1	TRUE
		rs1159798	C	A	C	A	4.84635	0.000906619	0.7286	0.775058	FALSE	FALSE	FALSE	ukb-b-7137	10	54412493	0.000862387	457547	0.29	Aspirin	Medication for pain relief, constipation, heartburn: Aspirin	Medication for pain relief, constipation, heartburn: Aspirin || ||	TRUE	igd	10	426795	54412493	2.69998e-08	0.871668	ebi-a-GCST006980	Fracture	FALSE	reported	igd	7.2423e-05	30.9118	2	1	TRUE
		rs11800051	C	T	C	T	5.026	0.000740581	0.4692	0.469207	FALSE	FALSE	FALSE	ukb-b-7137	1	22695412	0.00072434	457547	0.31	Aspirin	Medication for pain relief, constipation, heartburn: Aspirin	Medication for pain relief, constipation, heartburn: Aspirin || ||	TRUE	igd	1	426795	22695412	6.4e-09	0.865663	ebi-a-GCST006980	Fracture	FALSE	reported	igd	7.89758e-05	33.709	2	1	TRUE
		rs2430691	C	T	C	T	5.01826	0.000382648	0.4205	0.429823	FALSE	FALSE	FALSE	ukb-b-7137	12	15065751	0.000729907	457547	0.6	Aspirin	Medication for pain relief, constipation, heartburn: Aspirin	Medication for pain relief, constipation, heartburn: Aspirin || ||	TRUE	igd	12	426795	15065751	4.70002e-08	0.918708	ebi-a-GCST006980	Fracture	FALSE	reported	igd	6.99039e-05	29.8366	2	1	TRUE
		rs2836789	T	C	T	C	4.91401	0.000962169	0.7078	0.724134	FALSE	FALSE	FALSE	ukb-b-7137	21	40338995	0.000807797	457547	0.23	Aspirin	Medication for pain relief, constipation, heartburn: Aspirin	Medication for pain relief, constipation, heartburn: Aspirin || ||	TRUE	igd	21	426795	40338995	5.60015e-12	0.713264	ebi-a-GCST006980	Fracture	FALSE	reported	igd	0.0001112	47.4645	2	1	TRUE
		rs2908007	G	A	G	A	5.00029	-0.000148122	0.3946	0.40101	FALSE	FALSE	FALSE	ukb-b-7137	7	120962164	0.00073635	457547	0.84	Aspirin	Medication for pain relief, constipation, heartburn: Aspirin	Medication for pain relief, constipation, heartburn: Aspirin || ||	TRUE	igd	7	426795	120962164	2.09991e-50	0.334914	ebi-a-GCST006980	Fracture	FALSE	reported	igd	0.00052201	222.906	2	1	TRUE
		rs2926799	A	G	A	G	4.77703	-3.73488e-06	0.8191	0.800956	FALSE	FALSE	FALSE	ukb-b-7137	12	49263634	0.000929985	457547	1	Aspirin	Medication for pain relief, constipation, heartburn: Aspirin	Medication for pain relief, constipation, heartburn: Aspirin || ||	TRUE	igd	12	426795	49263634	4.39997e-08	0.872677	ebi-a-GCST006980	Fracture	FALSE	reported	igd	7.02036e-05	29.9645	2	1	TRUE
		rs3020332	T	C	T	C	5.02296	0.000251803	0.4682	0.449704	FALSE	FALSE	FALSE	ukb-b-7137	6	152008924	0.000726688	457547	0.73	Aspirin	Medication for pain relief, constipation, heartburn: Aspirin	Medication for pain relief, constipation, heartburn: Aspirin || ||	TRUE	igd	6	426795	152008924	4e-10	0.803156	ebi-a-GCST006980	Fracture	FALSE	reported	igd	9.16348e-05	39.1127	2	1	TRUE
		rs35989399	T	C	T	C	4.73722	-0.00106417	0.1581	0.165604	FALSE	FALSE	FALSE	ukb-b-7137	11	68389901	0.000969474	457547	0.27	Aspirin	Medication for pain relief, constipation, heartburn: Aspirin	Medication for pain relief, constipation, heartburn: Aspirin || ||	TRUE	igd	11	426795	68389901	3.50002e-09	0.80207	ebi-a-GCST006980	Fracture	FALSE	reported	igd	8.17274e-05	34.8835	2	1	TRUE
		rs4793022	C	G	C	G	4.98936	0.00136511	0.4026	0.383435	FALSE	TRUE	FALSE	ukb-b-7137	17	41798855	0.000750627	457547	0.0690001	Aspirin	Medication for pain relief, constipation, heartburn: Aspirin	Medication for pain relief, constipation, heartburn: Aspirin || ||	TRUE	igd	17	426795	41798855	2.29985e-14	0.653687	ebi-a-GCST006980	Fracture	FALSE	reported	igd	0.000136481	58.257	2	1	TRUE
		rs4796995	G	A	G	A	4.98834	-0.00081965	0.3569	0.359832	FALSE	FALSE	FALSE	ukb-b-7137	18	13708574	0.000751434	457547	0.28	Aspirin	Medication for pain relief, constipation, heartburn: Aspirin	Medication for pain relief, constipation, heartburn: Aspirin || ||	TRUE	igd	18	426795	13708574	1.40001e-10	0.777498	ebi-a-GCST006980	Fracture	FALSE	reported	igd	9.6439e-05	41.1635	2	1	TRUE
		rs4842509	T	C	T	C	5.00341	-0.000402612	0.3966	0.398004	FALSE	FALSE	FALSE	ukb-b-7137	12	90562017	0.000739901	457547	0.59	Aspirin	Medication for pain relief, constipation, heartburn: Aspirin	Medication for pain relief, constipation, heartburn: Aspirin || ||	TRUE	igd	12	426795	90562017	2.90001e-08	0.901943	ebi-a-GCST006980	Fracture	FALSE	reported	igd	7.2098e-05	30.7732	2	1	TRUE
		rs4869742	T	C	T	C	4.93312	0.000419794	0.2893	0.289173	FALSE	FALSE	FALSE	ukb-b-7137	6	151907748	0.000794072	457547	0.6	Aspirin	Medication for pain relief, constipation, heartburn: Aspirin	Medication for pain relief, constipation, heartburn: Aspirin || ||	TRUE	igd	6	426795	151907748	1.50003e-12	0.697311	ebi-a-GCST006980	Fracture	FALSE	reported	igd	0.000117252	50.0481	2	1	TRUE
		rs576679	A	G	A	G	4.95345	-0.00113543	0.3042	0.312381	FALSE	FALSE	FALSE	ukb-b-7137	11	86868071	0.000777869	457547	0.14	Aspirin	Medication for pain relief, constipation, heartburn: Aspirin	Medication for pain relief, constipation, heartburn: Aspirin || ||	TRUE	igd	11	426795	86868071	2.39999e-10	0.78213	ebi-a-GCST006980	Fracture	FALSE	reported	igd	9.39718e-05	40.1103	2	1	TRUE
		rs62449134	A	G	A	G	4.90993	-0.000563068	0.2773	0.277312	FALSE	FALSE	FALSE	ukb-b-7137	7	30968862	0.000814805	457547	0.49	Aspirin	Medication for pain relief, constipation, heartburn: Aspirin	Medication for pain relief, constipation, heartburn: Aspirin || ||	TRUE	igd	7	426795	30968862	2.30001e-08	0.878692	ebi-a-GCST006980	Fracture	FALSE	reported	igd	7.3152e-05	31.2231	2	1	TRUE
		rs6963134	G	A	G	A	4.98045	4.57358e-05	0.6342	0.652388	FALSE	FALSE	FALSE	ukb-b-7137	7	38144898	0.00075754	457547	0.95	Aspirin	Medication for pain relief, constipation, heartburn: Aspirin	Medication for pain relief, constipation, heartburn: Aspirin || ||	TRUE	igd	7	426795	38144898	2.09991e-14	0.65152	ebi-a-GCST006980	Fracture	FALSE	reported	igd	0.0001369	58.4359	2	1	TRUE
		rs7741021	C	A	C	A	5.02783	0.00139872	0.4344	0.47682	FALSE	FALSE	FALSE	ukb-b-7137	6	127468274	0.000722826	457547	0.0530005	Aspirin	Medication for pain relief, constipation, heartburn: Aspirin	Medication for pain relief, constipation, heartburn: Aspirin || ||	TRUE	igd	6	426795	127468274	2.80027e-25	0.483985	ebi-a-GCST006980	Fracture	FALSE	reported	igd	0.000252795	107.918	2	1	TRUE
		rs78520297	C	T	C	T	4.68324	0.00183574	0.162	0.148654	FALSE	FALSE	FALSE	ukb-b-7137	4	1004864	0.00101963	457547	0.0719996	Aspirin	Medication for pain relief, constipation, heartburn: Aspirin	Medication for pain relief, constipation, heartburn: Aspirin || ||	TRUE	igd	4	426795	1004864	1e-12	0.656789	ebi-a-GCST006980	Fracture	FALSE	reported	igd	0.000119116	50.8439	2	1	TRUE
