# Supplementary material for: Application of Mendelian randomization analysis to explore causal associations of aspirin use with bone mineral density and risk of fracture
Source: Hereditas. 2025 Jan 7;162:3. doi: 10.1186/s41065-024-00359-3 (PMC11708298; doi:10.1186/s41065-024-00359-3)
Supplement: Supplementary file 4 — Supplementary Material 4. [file 41065_2024_359_MOESM4_ESM.xlsx]

## Sheet: Sheet1
Sheet1. Summary of heterogeneous and pleiotropic results from Mendelian randomized analyses of aspirin use and bone mineral density and fracture risk
id.exposure	id.outcome	outcome	exposure	Cochran's Q heterogeneity test						Horizontal pleiotropy test
				MR Egger			Inverse variance weighted			MR-Egger			MR-PRESSO
				Q	Q_df	Q_pval	Q	Q_df	Q_pval	egger_intercept	se	pval	RSSobs	Pvalue
ukb-b-7137	ieu-a-980	Femoral neck bone mineral density	Aspirin	3.40549	6	0.756499	5.41493	7	0.609464	0.0145013	0.0102298	0.206101	6.59195	0.664
ukb-b-7137	ieu-a-977	Forearm bone mineral density	Aspirin	9.76204	7	0.202464	9.79026	8	0.280057	0.00340912	0.0239692	0.890906	12.9812	0.273
ukb-b-7137	ieu-a-982	Lumbar spine bone mineral density	Aspirin	5.27004	6	0.509674	7.85307	7	0.345729	0.0193687	0.0120513	0.159139	9.39974	0.442
ukb-b-7137	ebi-a-GCST006979	Heel bone mineral density	Aspirin	10.6283	7	0.155676	10.9356	8	0.205377	-0.0011475	0.00255069	0.666399	14.0316	0.215
ukb-b-7137	ebi-a-GCST90013422	Ultradistal forearm bone mineral density	Aspirin	6.54706	10	0.767401	6.59046	11	0.831214	0.00240851	0.0115611	0.839155	7.85238	0.831
ukb-b-7137	ebi-a-GCST006980	Fracture	Aspirin	4.94303	9	0.839246	8.82834	10	0.548468	-5.58084	2.8313	0.0801974	14.0198	0.477
ieu-a-980	ukb-b-7137	Aspirin	Femoral neck bone mineral density	15.2154	19	0.708813	16.9513	20	0.656134	0.00119522	0.000907162	0.203327	18.6241	0.663
ieu-a-977	ukb-b-7137	Aspirin	Forearm bone mineral density	0.359867	1	0.54858	0.448836	2	0.798981	-0.000399782	0.00134031	0.81546	NA	NA
ieu-a-982	ukb-b-7137	Aspirin	Lumbar spine bone mineral density	17.3797	20	0.6282	17.4982	21	0.680503	-0.000245728	0.000713866	0.734273	19.5768	0.649
ebi-a-GCST006979	ukb-b-7137	Aspirin	Heel bone mineral density	763.318	499	2.14865e-13	763.57	500	2.55231e-13	-3.39829e-05	8.36195e-05	0.684624	766.118	<0.001
ebi-a-GCST90013422	ukb-b-7137	Aspirin	Ultradistal forearm bone mineral density	12.0803	9	0.208818	13.2723	10	0.208841	0.000753685	0.000799773	0.370608	16.4214	0.228
ebi-a-GCST006980	ukb-b-7137	Aspirin	Fracture	19.7309	18	0.34817	19.7914	19	0.407225	-0.00200271	0.00852457	0.816912	21.9531	0.424
